# Supplementary material for: Establishment of Real-Time PCR Method to Differentiate Phlebotomus sichuanensis (Diptera, Psychodidae) from P. chinensis s.s. Based on Whole Mitochondrial Genome Analysis
Source: Life (Basel). 2024 Dec 5;14(12):1610. doi: 10.3390/life14121610 (PMC11676697; doi:10.3390/life14121610)
Supplement: Supplementary file 1 [file life-14-01610-s001.zip]

Archive with 7 entries (7 files):
- Supplementary File 1.xls
- Supplementary File 2.xls
- Supplementary File 3.pdf
- Supplementary File 4.pdf
- Supplementary File 5.xls
- Supplementary File 6.xls
- Supplementary File 7.xls
