# Supplementary material for: Establishment of Real-Time PCR Method to Differentiate Phlebotomus sichuanensis (Diptera, Psychodidae) from P. chinensis s.s. Based on Whole Mitochondrial Genome Analysis
Source: Life (Basel). 2024 Dec 5;14(12):1610. doi: 10.3390/life14121610 (PMC11676697; doi:10.3390/life14121610)
Supplement: Supplementary file 1 [file life-14-01610-s001.zip › Supplementary File 1.xls]

## Sheet: BJF1.csv
Regions	Size (bp)	T(U)	C	A	G	AT(%)	GC(%)	GT(%)	AT skew	GC skew
PCGs	11193	44.3	12.2	31.8	11.8	76.1	24	56.1	-0.163	-0.016
1st codon position	3731	38.3	11.6	32.1	18	70.4	29.6	56.3	-0.089	0.214
2nd codon position	3731	46.7	18.7	21.1	13.5	67.8	32.2	60.2	-0.379	-0.159
3rd codon position	3731	47.7	6.2	42.3	3.8	90	10	51.5	-0.059	-0.237
Control Region	440	50.5	3.6	44.8	1.1	95.3	4.7	51.6	-0.06	-0.524
atp6	678	42.2	15.2	32.9	9.7	75.1	24.9	51.9	-0.124	-0.219
atp8	162	46.9	16	32.7	4.3	79.6	20.3	51.2	-0.178	-0.576
cox1	1534	39.8	16	29.1	15	68.9	31	54.8	-0.155	-0.034
cox2	684	40.4	15.8	33.9	9.9	74.3	25.7	50.3	-0.087	-0.227
cox3	789	38.4	17.1	31.9	12.5	70.3	29.6	50.9	-0.092	-0.154
cytb	1140	40.5	16.1	31.3	12.1	71.8	28.2	52.6	-0.128	-0.14
nad1	939	47.2	7.9	30.1	14.8	77.3	22.7	62	-0.22	0.305
nad2	1026	50.2	11.7	32.1	6	82.3	17.7	56.2	-0.22	-0.319
nad3	354	46	14.7	31.4	7.9	77.4	22.6	53.9	-0.19	-0.3
nad4	1335	46.2	7.3	31.8	14.7	78	22	60.9	-0.184	0.338
nad4L	288	52.4	5.2	29.2	13.2	81.6	18.4	65.6	-0.285	0.434
nad5	1740	46	7.9	33.4	12.7	79.4	20.6	58.7	-0.159	0.235
nad6	525	47.6	12.2	35.2	5	82.8	17.2	52.6	-0.149	-0.422
rrnL	1373	42.1	5	42	11	84.1	16	53.1	-0.002	0.379
rrnS	829	41.6	5.3	42	11.1	83.6	16.4	52.7	0.004	0.353
rRNAs	2202	41.9	5.1	42	11	83.9	16.1	52.9	0.001	0.369
tRNAs	1446	40.5	8.1	40.1	11.3	80.6	19.4	51.8	-0.004	0.167
Full genome	15341	39.4	13.3	38.9	8.4	78.3	21.7	47.8	-0.006	-0.228
PCGs: protein-coding genes

## Sheet: BJF2.csv
Regions	Size (bp)	T(U)	C	A	G	AT(%)	GC(%)	GT(%)	AT skew	GC skew
PCGs	11193	44.1	12.3	31.9	11.7	76	24	55.8	-0.162	-0.022
1st codon position	3731	38.3	11.6	32.1	18	70.4	29.6	56.3	-0.088	0.216
2nd codon position	3731	46.7	18.7	21.1	13.5	67.8	32.2	60.2	-0.379	-0.159
3rd codon position	3731	47.4	6.5	42.4	3.7	89.8	10.2	51.1	-0.056	-0.281
Control Region	407	50.6	3.2	45	1.2	95.6	4.4	51.8	-0.059	-0.444
atp6	678	41.7	15.8	32.9	9.6	74.6	25.4	51.3	-0.119	-0.244
atp8	162	47.5	15.4	32.7	4.3	80.2	19.7	51.8	-0.185	-0.562
cox1	1534	39.2	16.6	29.6	14.5	68.8	31.1	53.7	-0.14	-0.067
cox2	684	40.4	15.6	34.2	9.8	74.6	25.4	50.2	-0.082	-0.23
cox3	789	39	16.6	32.1	12.3	71.1	28.9	51.3	-0.098	-0.149
cytb	1140	40.4	16	32	11.7	72.4	27.7	52.1	-0.115	-0.156
nad1	939	47.2	7.9	29.8	15.1	77	23	62.3	-0.225	0.315
nad2	1026	50.3	11.6	31.9	6.2	82.2	17.8	56.5	-0.224	-0.301
nad3	354	45.5	15.3	31.4	7.9	76.9	23.2	53.4	-0.184	-0.317
nad4	1335	46.4	7.2	31.7	14.8	78.1	22	61.2	-0.188	0.345
nad4L	288	52.1	5.6	29.2	13.2	81.3	18.8	65.3	-0.282	0.407
nad5	1740	45.7	8.2	33.1	13	78.8	21.2	58.7	-0.16	0.225
nad6	525	48	12.2	34.7	5.1	82.7	17.3	53.1	-0.161	-0.407
rrnL	1371	42	5	41.8	11.2	83.8	16.2	53.2	-0.003	0.378
rrnS	819	41.4	5.6	42	11	83.4	16.6	52.4	0.007	0.324
rRNAs	2190	41.8	5.3	41.9	11.1	83.7	16.4	52.9	0.001	0.358
tRNAs	1446	40.4	8	40.1	11.5	80.5	19.5	51.9	-0.003	0.177
Full genome	15351	39.3	13.4	38.9	8.4	78.2	21.8	47.7	-0.005	-0.229
PCGs: protein-coding genes

## Sheet: BJF3.csv
Regions	Size (bp)	T(U)	C	A	G	AT(%)	GC(%)	GT(%)	AT skew	GC skew
PCGs	11193	44.2	12.2	31.8	11.8	76	24	56	-0.163	-0.016
1st codon position	3731	38.3	11.6	32.1	18	70.4	29.6	56.3	-0.088	0.214
2nd codon position	3731	46.7	18.7	21.1	13.5	67.8	32.2	60.2	-0.379	-0.159
3rd codon position	3731	47.7	6.2	42.3	3.8	90	10	51.5	-0.059	-0.233
Control Region	427	50.1	4	45	0.9	95.1	4.9	51	-0.054	-0.619
atp6	678	42.2	15.2	32.9	9.7	75.1	24.9	51.9	-0.124	-0.219
atp8	162	46.9	16	32.7	4.3	79.6	20.3	51.2	-0.178	-0.576
cox1	1534	39.8	16	29.1	15.1	68.9	31.1	54.9	-0.154	-0.031
cox2	684	40.4	15.8	33.9	9.9	74.3	25.7	50.3	-0.087	-0.227
cox3	789	38.5	17	31.9	12.5	70.4	29.5	51	-0.094	-0.15
cytb	1140	40.4	16.1	31.3	12.1	71.7	28.2	52.5	-0.127	-0.143
nad1	939	47.2	7.9	30.2	14.7	77.4	22.6	61.9	-0.219	0.302
nad2	1026	50.2	11.7	32.1	6	82.3	17.7	56.2	-0.22	-0.319
nad3	354	46	14.7	31.4	7.9	77.4	22.6	53.9	-0.19	-0.3
nad4	1335	46.2	7.3	31.8	14.7	78	22	60.9	-0.184	0.338
nad4L	288	52.4	5.2	29.2	13.2	81.6	18.4	65.6	-0.285	0.434
nad5	1740	46	7.9	33.4	12.7	79.4	20.6	58.7	-0.158	0.235
nad6	525	47.6	12.2	35.2	5	82.8	17.2	52.6	-0.149	-0.422
rrnL	1371	42	5	42	11	84	16	53	0	0.379
rrnS	829	41.6	5.3	42	11.1	83.6	16.4	52.7	0.004	0.353
rRNAs	2200	41.9	5.1	42	11	83.9	16.1	52.9	0.002	0.369
tRNAs	1446	40.5	8	40.1	11.3	80.6	19.3	51.8	-0.005	0.171
Full genome	15314	39.4	13.3	38.9	8.4	78.3	21.7	47.8	-0.007	-0.228
PCGs: protein-coding genes

## Sheet: SYQ1.csv
Regions	Size (bp)	T(U)	C	A	G	AT(%)	GC(%)	GT(%)	AT skew	GC skew
PCGs	11193	44.3	12.1	31.8	11.8	76.1	23.9	56.1	-0.164	-0.012
1st codon position	3731	38.3	11.6	32	18.1	70.3	29.7	56.4	-0.09	0.218
2nd codon position	3731	46.7	18.7	21.1	13.5	67.8	32.2	60.2	-0.378	-0.16
3rd codon position	3731	47.8	6.1	42.3	3.8	90.1	9.9	51.6	-0.061	-0.225
Control Region	426	50.5	4.5	43.9	1.2	94.4	5.7	51.7	-0.07	-0.583
atp6	678	41.9	15.8	32.9	9.4	74.8	25.2	51.3	-0.12	-0.251
atp8	162	46.9	16	32.7	4.3	79.6	20.3	51.2	-0.178	-0.576
cox1	1534	39.8	16	29.2	14.9	69	30.9	54.7	-0.154	-0.036
cox2	684	40.4	15.6	34.1	9.9	74.5	25.5	50.3	-0.084	-0.223
cox3	789	39.4	16.1	31.7	12.8	71.1	28.9	52.2	-0.109	-0.114
cytb	1140	40.4	16.3	31.4	11.9	71.8	28.2	52.3	-0.125	-0.155
nad1	939	47.3	7.8	30.1	14.8	77.4	22.6	62.1	-0.221	0.311
nad2	1026	50.4	11.4	32.3	5.9	82.7	17.3	56.3	-0.219	-0.315
nad3	354	46.3	14.4	30.8	8.5	77.1	22.9	54.8	-0.201	-0.259
nad4	1335	45.9	7.5	31.8	14.8	77.7	22.3	60.7	-0.182	0.329
nad4L	288	52.1	5.2	29.5	13.2	81.6	18.4	65.3	-0.277	0.434
nad5	1740	46	7.9	33.2	12.9	79.2	20.8	58.9	-0.162	0.241
nad6	525	47.8	12	35	5.1	82.8	17.1	52.9	-0.154	-0.4
rrnL	1371	41.9	5	42.2	10.9	84.1	15.9	52.8	0.003	0.376
rrnS	819	41.9	5.3	41.8	11.1	83.7	16.4	53	-0.001	0.358
rRNAs	2190	41.9	5.1	42	11	83.9	16.1	52.9	0.001	0.369
tRNAs	1447	40.4	8.1	40.2	11.3	80.6	19.4	51.7	-0.003	0.164
Full genome	15309	39.5	13.3	38.8	8.4	78.3	21.7	47.9	-0.008	-0.226
PCGs: protein-coding genes

## Sheet: SYQ2.csv
Regions	Size (bp)	T(U)	C	A	G	AT(%)	GC(%)	GT(%)	AT skew	GC skew
PCGs	11193	44.3	12.1	31.8	11.8	76.1	23.9	56.1	-0.163	-0.015
1st codon position	3731	38.3	11.6	32.1	18	70.4	29.6	56.3	-0.088	0.214
2nd codon position	3731	46.7	18.7	21.1	13.5	67.8	32.2	60.2	-0.378	-0.16
3rd codon position	3731	47.7	6.1	42.3	3.9	90	10	51.6	-0.06	-0.228
Control Region	397	50.1	2.8	46.1	1	96.2	3.8	51.1	-0.042	-0.467
atp6	678	42.2	15.2	32.9	9.7	75.1	24.9	51.9	-0.124	-0.219
atp8	162	46.9	16	32.7	4.3	79.6	20.3	51.2	-0.178	-0.576
cox1	1534	39.9	16	29.1	15	69	31	54.9	-0.156	-0.032
cox2	684	40.4	15.8	33.9	9.9	74.3	25.7	50.3	-0.087	-0.227
cox3	789	38.5	17	31.9	12.5	70.4	29.5	51	-0.094	-0.15
cytb	1140	40.5	16.1	31.3	12.1	71.8	28.2	52.6	-0.128	-0.14
nad1	939	47.2	7.9	30	14.9	77.2	22.8	62.1	-0.222	0.308
nad2	1026	50.2	11.7	32.1	6	82.3	17.7	56.2	-0.22	-0.319
nad3	354	46	14.7	31.4	7.9	77.4	22.6	53.9	-0.19	-0.3
nad4	1335	46.2	7.3	31.8	14.7	78	22	60.9	-0.184	0.338
nad4L	288	52.4	5.2	29.2	13.2	81.6	18.4	65.6	-0.285	0.434
nad5	1740	45.9	7.9	33.4	12.7	79.3	20.6	58.6	-0.157	0.231
nad6	525	47.6	12.2	35.2	5	82.8	17.2	52.6	-0.149	-0.422
rrnL	1371	42.1	5	42	10.9	84.1	15.9	53	-0.001	0.376
rrnS	829	41.6	5.3	42	11.1	83.6	16.4	52.7	0.004	0.353
rRNAs	2200	41.9	5.1	42	11	83.9	16.1	52.9	0.001	0.367
tRNAs	1446	40.5	8.1	40.1	11.3	80.6	19.4	51.8	-0.004	0.167
Full genome	15288	39.4	13.3	38.9	8.4	78.3	21.7	47.8	-0.006	-0.227
PCGs: protein-coding genes

## Sheet: SYQ3.csv
Regions	Size (bp)	T(U)	C	A	G	AT(%)	GC(%)	GT(%)	AT skew	GC skew
PCGs	11193	44.2	12.2	31.8	11.8	76	24	56	-0.163	-0.016
1st codon position	3731	38.3	11.6	32.1	18	70.4	29.6	56.3	-0.088	0.214
2nd codon position	3731	46.7	18.7	21.1	13.5	67.8	32.2	60.2	-0.378	-0.16
3rd codon position	3731	47.7	6.2	42.3	3.8	90	10	51.5	-0.06	-0.233
Control Region	479	39.5	2.9	35.9	0.8	75.4	3.7	40.3	-0.047	-0.556
atp6	678	42.2	15.2	33	9.6	75.2	24.8	51.8	-0.122	-0.226
atp8	162	46.9	16	32.7	4.3	79.6	20.3	51.2	-0.178	-0.576
cox1	1534	39.8	16	29.1	15	68.9	31	54.8	-0.155	-0.034
cox2	684	40.4	15.8	33.9	9.9	74.3	25.7	50.3	-0.087	-0.227
cox3	789	38.5	17	31.9	12.5	70.4	29.5	51	-0.094	-0.15
cytb	1140	40.5	16.1	31.3	12.1	71.8	28.2	52.6	-0.128	-0.14
nad1	939	47.1	8	30	14.9	77.1	22.9	62	-0.221	0.302
nad2	1026	50.2	11.7	32.1	6	82.3	17.7	56.2	-0.22	-0.319
nad3	354	46	14.7	31.4	7.9	77.4	22.6	53.9	-0.19	-0.3
nad4	1335	46.2	7.3	31.9	14.6	78.1	21.9	60.8	-0.183	0.336
nad4L	288	52.4	5.2	29.2	13.2	81.6	18.4	65.6	-0.285	0.434
nad5	1740	45.9	7.9	33.4	12.8	79.3	20.7	58.7	-0.158	0.233
nad6	525	47.6	12.2	35.2	5	82.8	17.2	52.6	-0.149	-0.422
rrnL	1372	42.1	5	41.9	11.1	84	16.1	53.2	-0.002	0.382
rrnS	829	41.6	5.3	41.9	11.2	83.5	16.5	52.8	0.003	0.358
rRNAs	2201	41.9	5.1	41.9	11.1	83.8	16.2	53	0	0.373
tRNAs	1446	40.5	8.1	40.2	11.3	80.7	19.4	51.8	-0.003	0.164
Full genome	15382	39.1	13.3	38.6	8.3	77.7	21.6	47.4	-0.006	-0.228
PCGs: protein-coding genes

## Sheet: SXZ1.csv
Regions	Size (bp)	T(U)	C	A	G	AT(%)	GC(%)	GT(%)	AT skew	GC skew
PCGs	11193	44.2	12.2	31.8	11.8	76	24	56	-0.163	-0.016
1st codon position	3731	38.2	11.7	32.1	17.9	70.3	29.6	56.1	-0.086	0.21
2nd codon position	3731	46.7	18.7	21.1	13.5	67.8	32.2	60.2	-0.378	-0.16
3rd codon position	3731	47.6	6.2	42.2	4	89.8	10.2	51.6	-0.06	-0.219
Control Region	607	50.7	5.1	43.5	0.7	94.2	5.8	51.4	-0.077	-0.771
atp6	678	41.9	15.3	33	9.7	74.9	25	51.6	-0.118	-0.224
atp8	162	46.3	16.7	33.3	3.7	79.6	20.4	50	-0.163	-0.636
cox1	1534	39.7	16.2	29.1	15.1	68.8	31.3	54.8	-0.155	-0.035
cox2	684	40.6	15.5	34.2	9.6	74.8	25.1	50.2	-0.086	-0.233
cox3	789	38.5	17.1	31.6	12.8	70.1	29.9	51.3	-0.099	-0.144
cytb	1140	40.4	16.1	31.4	12	71.8	28.1	52.4	-0.126	-0.146
nad1	939	47.4	7.8	30	14.8	77.4	22.6	62.2	-0.224	0.311
nad2	1026	50	11.8	32.1	6.1	82.1	17.9	56.1	-0.219	-0.315
nad3	354	46	14.7	31.4	7.9	77.4	22.6	53.9	-0.19	-0.3
nad4	1335	46	7.3	32	14.7	78	22	60.7	-0.18	0.333
nad4L	288	52.1	5.6	29.2	13.2	81.3	18.8	65.3	-0.282	0.407
nad5	1740	46	7.8	33.2	12.9	79.2	20.7	58.9	-0.162	0.247
nad6	525	47.4	12.4	35.2	5	82.6	17.4	52.4	-0.147	-0.429
rrnL	1370	42	5	42	11	84	16	53	-0.001	0.379
rrnS	819	41.6	5.4	42	11	83.6	16.4	52.6	0.004	0.343
rRNAs	2189	41.9	5.1	42	11	83.9	16.1	52.9	0.001	0.365
tRNAs	1445	40.4	8.1	40.2	11.3	80.6	19.4	51.7	-0.003	0.164
Full genome	15504	39.5	13.3	38.9	8.3	78.4	21.6	47.8	-0.008	-0.233
PCGs: protein-coding genes

## Sheet: SXZ2.csv
Regions	Size (bp)	T(U)	C	A	G	AT(%)	GC(%)	GT(%)	AT skew	GC skew
PCGs	11193	44.3	12.1	31.8	11.8	76.1	23.9	56.1	-0.164	-0.013
1st codon position	3731	38.2	11.7	32.2	17.9	70.4	29.6	56.1	-0.086	0.21
2nd codon position	3731	46.7	18.7	21.1	13.5	67.8	32.2	60.2	-0.378	-0.161
3rd codon position	3731	47.8	6	42.1	4	89.9	10	51.8	-0.064	-0.2
Control Region	931	50.7	6.1	42.5	0.6	93.2	6.7	51.3	-0.088	-0.81
atp6	678	42	15.3	32.7	9.9	74.7	25.2	51.9	-0.124	-0.216
atp8	162	47.5	15.4	32.7	4.3	80.2	19.7	51.8	-0.185	-0.562
cox1	1534	39.6	16.3	29.1	14.9	68.7	31.2	54.5	-0.153	-0.044
cox2	684	40.4	15.8	33.9	9.9	74.3	25.7	50.3	-0.087	-0.227
cox3	789	38.7	17	31.9	12.4	70.6	29.4	51.1	-0.095	-0.155
cytb	1140	40.7	15.9	31.3	12.1	72	28	52.8	-0.13	-0.135
nad1	939	47.4	7.7	30	14.9	77.4	22.6	62.3	-0.224	0.321
nad2	1026	50.2	11.7	32.2	5.9	82.4	17.6	56.1	-0.219	-0.326
nad3	354	46	14.7	31.1	8.2	77.1	22.9	54.2	-0.194	-0.284
nad4	1335	46.2	7.2	31.9	14.7	78.1	21.9	60.9	-0.183	0.342
nad4L	288	52.8	4.9	29.2	13.2	82	18.1	66	-0.288	0.462
nad5	1740	45.9	7.9	33.2	12.9	79.1	20.8	58.8	-0.16	0.24
nad6	525	47.6	12.2	35.2	5	82.8	17.2	52.6	-0.149	-0.422
rrnL	1373	42.1	5	42	11	84.1	16	53.1	-0.002	0.379
rrnS	819	41.6	5.4	42	11	83.6	16.4	52.6	0.004	0.343
rRNAs	2192	41.9	5.1	42	11	83.9	16.1	52.9	0.001	0.365
tRNAs	1446	40.5	8.1	40	11.4	80.5	19.5	51.9	-0.005	0.17
Full genome	15816	39.8	13.2	39	8.1	78.8	21.3	47.9	-0.01	-0.239
PCGs: protein-coding genes

## Sheet: SXZ3.csv
Regions	Size (bp)	T(U)	C	A	G	AT(%)	GC(%)	GT(%)	AT skew	GC skew
PCGs	11193	44.3	12.1	31.8	11.8	76.1	23.9	56.1	-0.165	-0.013
1st codon position	3731	38.4	11.5	32	18.1	70.4	29.6	56.5	-0.091	0.223
2nd codon position	3731	46.7	18.7	21.1	13.5	67.8	32.2	60.2	-0.379	-0.159
3rd codon position	3731	47.7	6.3	42.2	3.8	89.9	10.1	51.5	-0.061	-0.241
Control Region	445	50.1	4.3	44.3	1.3	94.4	5.6	51.4	-0.062	-0.52
atp6	678	42	15.6	32.7	9.6	74.7	25.2	51.6	-0.124	-0.24
atp8	162	46.9	16	32.7	4.3	79.6	20.3	51.2	-0.178	-0.576
cox1	1534	39.7	16	29.1	15.1	68.8	31.1	54.8	-0.153	-0.029
cox2	684	40.5	15.5	33.9	10.1	74.4	25.6	50.6	-0.088	-0.211
cox3	789	39	16.9	31.1	13.1	70.1	30	52.1	-0.114	-0.127
cytb	1140	40.5	16.2	31.4	11.8	71.9	28	52.3	-0.127	-0.156
nad1	939	47.3	7.9	30.1	14.7	77.4	22.6	62	-0.221	0.302
nad2	1026	50.2	11.6	32.1	6.1	82.3	17.7	56.3	-0.22	-0.308
nad3	354	46	14.7	31.1	8.2	77.1	22.9	54.2	-0.194	-0.284
nad4	1335	46	7.5	32.1	14.5	78.1	22	60.5	-0.179	0.317
nad4L	288	52.8	4.9	29.2	13.2	82	18.1	66	-0.288	0.462
nad5	1740	46.1	7.8	33.2	12.9	79.3	20.7	59	-0.162	0.25
nad6	525	47.8	12	35.2	5	83	17	52.8	-0.151	-0.416
rrnL	1374	42	4.9	42.1	11	84.1	15.9	53	0.001	0.379
rrnS	819	41.8	5.3	41.8	11.2	83.6	16.5	53	0	0.363
rRNAs	2193	41.9	5.1	42	11.1	83.9	16.2	53	0.001	0.373
tRNAs	1446	40.5	8.1	40.1	11.3	80.6	19.4	51.8	-0.004	0.167
Full genome	15383	39.4	13.4	38.9	8.4	78.3	21.8	47.8	-0.007	-0.229
PCGs: protein-coding genes

## Sheet: GSW1.csv
Regions	Size (bp)	T(U)	C	A	G	AT(%)	GC(%)	GT(%)	AT skew	GC skew
PCGs	11193	44.6	11.9	31.8	11.7	76.4	23.6	56.3	-0.167	-0.009
1st codon position	3731	38.2	11.7	31.8	18.2	70	29.9	56.4	-0.091	0.216
2nd codon position	3731	46.8	18.6	21.1	13.5	67.9	32.1	60.3	-0.377	-0.16
3rd codon position	3731	48.9	5.3	42.5	3.3	91.4	8.6	52.2	-0.07	-0.235
Control Region	1390	48.1	9.4	42.1	0.3	90.2	9.7	48.4	-0.066	-0.94
atp6	678	43.2	14.7	32.7	9.3	75.9	24	52.5	-0.138	-0.227
atp8	162	48.1	14.2	34	3.7	82.1	17.9	51.8	-0.173	-0.586
cox1	1534	40	16.2	29.4	14.5	69.4	30.7	54.5	-0.152	-0.055
cox2	684	40.2	15.5	34.1	10.2	74.3	25.7	50.4	-0.083	-0.205
cox3	789	39.4	16.5	30.7	13.4	70.1	29.9	52.8	-0.125	-0.102
cytb	1140	40.9	16.5	31.2	11.4	72.1	27.9	52.3	-0.134	-0.182
nad1	939	47.3	7.8	30.1	14.8	77.4	22.6	62.1	-0.221	0.311
nad2	1023	51.5	10.1	32.4	6.1	83.9	16.2	57.6	-0.228	-0.248
nad3	354	46.3	13.6	31.4	8.8	77.7	22.4	55.1	-0.193	-0.215
nad4	1335	46.4	6.8	32.1	14.6	78.5	21.4	61	-0.182	0.364
nad4L	288	52.8	5.6	29.9	11.8	82.7	17.4	64.6	-0.277	0.36
nad5	1740	45.7	8.3	33.2	12.8	78.9	21.1	58.5	-0.159	0.213
nad6	528	48.7	11.2	35.4	4.7	84.1	15.9	53.4	-0.158	-0.405
rrnL	1369	42.4	5	41.9	10.8	84.3	15.8	53.2	-0.006	0.37
rrnS	829	41.9	5.3	42.5	10.4	84.4	15.7	52.3	0.007	0.323
rRNAs	2198	42.2	5.1	42.1	10.6	84.3	15.7	52.8	-0.001	0.353
tRNAs	1446	40.7	8	40.2	11.1	80.9	19.1	51.8	-0.007	0.167
Full genome	16284	40.2	12.9	39.1	7.8	79.3	20.7	48	-0.014	-0.247
PCGs: protein-coding genes

[truncated: 7 more sheets: GSW2.csv, SCD1.csv, SCD2.csv, SCD3.csv, SCY1.csv, SCY2.csv, average]
