# Supplementary material for: Establishment of Real-Time PCR Method to Differentiate Phlebotomus sichuanensis (Diptera, Psychodidae) from P. chinensis s.s. Based on Whole Mitochondrial Genome Analysis
Source: Life (Basel). 2024 Dec 5;14(12):1610. doi: 10.3390/life14121610 (PMC11676697; doi:10.3390/life14121610)
Supplement: Supplementary file 1 [file life-14-01610-s001.zip › Supplementary File 2.xls]

## Sheet: BJF1
Gene	Position		Size	Codon			Intergenic nucleotides
	From	To		Start	Stop	Strand
trnI	1	65	65			H
trnQ	66	134	69			L
trnM	144	211	68			H	9
nad2	212	1237	1026	ATA	TAA	H
trnW	1236	1300	65			H	-2
trnC	1293	1354	62			L	-8
trnY	1370	1436	67			L	15
cox1	1435	2968	1534	TCG	T	H	-2
trnL2	2969	3033	65			H
cox2	3036	3719	684	ATG	TAA	H	2
trnK	3721	3790	70			H	1
trnD	3791	3854	64			H
atp8	3855	4016	162	ATC	TAA	H
atp6	4010	4687	678	ATG	TAA	H	-7
cox3	4691	5479	789	ATG	TAA	H	3
trnG	5479	5545	67			H	-1
nad3	5546	5899	354	ATC	TAA	H
trnA	5912	5973	62			H	12
trnR	5976	6038	63			H	2
trnN	6053	6117	65			H	14
trnS1	6118	6184	67			H
trnE	6212	6277	66			H	27
trnF	6298	6364	67			L	20
nad5	6364	8103	1740	ATA	TAA	L	-1
trnH	8104	8166	63			L
nad4	8173	9507	1335	ATG	TAA	L	6
nad4L	9507	9794	288	ATG	TAA	L	-1
trnT	9797	9858	62			H	2
trnP	9859	9922	64			L
nad6	9925	10449	525	ATA	TAA	H	2
cytb	10460	11599	1140	ATG	TAG	H	10
trnS2	11598	11665	68			H	-2
nad1	11681	12619	939	ATT	TAA	L	15
trnL1	12620	12685	66			L
rrnL	12663	14035	1373			L	-23
trnV	14003	14073	71			L	-33
rrnS	14073	14901	829			L	-1
Control Region	14902	15341	440			H
Overlap:	11	gap:	15

## Sheet: BJF2
Gene	Position		Size	Codon			Intergenic nucleotides
	From	To		Start	Stop	Strand
trnI	1	65	65			H
trnQ	66	134	69			L
trnM	144	211	68			H	9
nad2	212	1237	1026	ATA	TAA	H
trnW	1236	1300	65			H	-2
trnC	1293	1354	62			L	-8
trnY	1370	1436	67			L	15
cox1	1435	2968	1534	TCG	T	H	-2
trnL2	2969	3033	65			H
cox2	3036	3719	684	ATG	TAA	H	2
trnK	3721	3790	70			H	1
trnD	3791	3854	64			H
atp8	3855	4016	162	ATT	TAA	H
atp6	4010	4687	678	ATG	TAA	H	-7
cox3	4691	5479	789	ATG	TAA	H	3
trnG	5479	5545	67			H	-1
nad3	5546	5899	354	ATC	TAA	H
trnA	5911	5972	62			H	11
trnR	5975	6037	63			H	2
trnN	6082	6146	65			H	44
trnS1	6147	6213	67			H
trnE	6267	6332	66			H	53
trnF	6353	6419	67			L	20
nad5	6419	8158	1740	ATA	TAA	L	-1
trnH	8159	8221	63			L
nad4	8228	9562	1335	ATG	TAA	L	6
nad4L	9562	9849	288	ATG	TAA	L	-1
trnT	9852	9913	62			H	2
trnP	9914	9977	64			L
nad6	9980	10504	525	ATA	TAA	H	2
cytb	10515	11654	1140	ATG	TAG	H	10
trnS2	11653	11720	68			H	-2
nad1	11736	12674	939	ATT	TAA	L	15
trnL1	12675	12740	66			L
rrnL	12718	14088	1371			L	-23
trnV	14056	14126	71			L	-33
rrnS	14126	14944	819			L	-1
Control Region	14945	15351	407			H
Overlap:	11	gap:	15

## Sheet: BJF3
Gene	Position		Size	Codon			Intergenic nucleotides
	From	To		Start	Stop	Strand
trnI	1	65	65			H
trnQ	66	134	69			L
trnM	144	211	68			H	9
nad2	212	1237	1026	ATA	TAA	H
trnW	1236	1300	65			H	-2
trnC	1293	1354	62			L	-8
trnY	1370	1436	67			L	15
cox1	1435	2968	1534	TCG	T	H	-2
trnL2	2969	3033	65			H
cox2	3036	3719	684	ATG	TAA	H	2
trnK	3721	3790	70			H	1
trnD	3791	3854	64			H
atp8	3855	4016	162	ATC	TAA	H
atp6	4010	4687	678	ATG	TAA	H	-7
cox3	4691	5479	789	ATG	TAA	H	3
trnG	5479	5545	67			H	-1
nad3	5546	5899	354	ATC	TAA	H
trnA	5912	5973	62			H	12
trnR	5976	6038	63			H	2
trnN	6049	6113	65			H	10
trnS1	6114	6180	67			H
trnE	6200	6265	66			H	19
trnF	6286	6352	67			L	20
nad5	6352	8091	1740	ATA	TAA	L	-1
trnH	8092	8154	63			L
nad4	8161	9495	1335	ATG	TAA	L	6
nad4L	9495	9782	288	ATG	TAA	L	-1
trnT	9785	9846	62			H	2
trnP	9847	9910	64			L
nad6	9913	10437	525	ATA	TAA	H	2
cytb	10448	11587	1140	ATG	TAG	H	10
trnS2	11586	11653	68			H	-2
nad1	11669	12607	939	ATT	TAA	L	15
trnL1	12608	12673	66			L
rrnL	12651	14021	1371			L	-23
trnV	13989	14059	71			L	-33
rrnS	14059	14887	829			L	-1
Control Region	14888	15314	427			H
Overlap:	11	gap:	15

## Sheet: SXZ1
Gene	Position		Size	Codon			Intergenic nucleotides
	From	To		Start	Stop	Strand
trnI	1	65	65			H
trnQ	66	134	69			L
trnM	144	211	68			H	9
nad2	212	1237	1026	ATA	TAA	H
trnW	1236	1300	65			H	-2
trnC	1293	1354	62			L	-8
trnY	1370	1436	67			L	15
cox1	1435	2968	1534	TCG	T	H	-2
trnL2	2969	3033	65			H
cox2	3036	3719	684	ATG	TAA	H	2
trnK	3721	3790	70			H	1
trnD	3791	3854	64			H
atp8	3855	4016	162	ATC	TAA	H
atp6	4010	4687	678	ATG	TAA	H	-7
cox3	4691	5479	789	ATG	TAA	H	3
trnG	5479	5545	67			H	-1
nad3	5546	5899	354	ATC	TAA	H
trnA	5912	5973	62			H	12
trnR	5976	6038	63			H	2
trnN	6061	6125	65			H	22
trnS1	6126	6192	67			H
trnE	6222	6287	66			H	29
trnF	6308	6373	66			L	20
nad5	6373	8112	1740	ATA	TAA	L	-1
trnH	8113	8175	63			L
nad4	8182	9516	1335	ATG	TAA	L	6
nad4L	9516	9803	288	ATG	TAA	L	-1
trnT	9806	9867	62			H	2
trnP	9868	9931	64			L
nad6	9934	10458	525	ATA	TAA	H	2
cytb	10469	11608	1140	ATG	TAG	H	10
trnS2	11607	11674	68			H	-2
nad1	11690	12628	939	ATT	TAA	L	15
trnL1	12629	12694	66			L
rrnL	12672	14041	1370			L	-23
trnV	14009	14079	71			L	-33
rrnS	14079	14897	819			L	-1
Control Region	14898	15504	607			H
Overlap:	11	gap:	15

## Sheet: SXZ2
Gene	Position		Size	Codon			Intergenic nucleotides
	From	To		Start	Stop	Strand
trnI	1	65	65			H
trnQ	66	134	69			L
trnM	144	211	68			H	9
nad2	212	1237	1026	ATA	TAA	H
trnW	1236	1300	65			H	-2
trnC	1293	1354	62			L	-8
trnY	1370	1436	67			L	15
cox1	1435	2968	1534	TCG	T	H	-2
trnL2	2969	3033	65			H
cox2	3036	3719	684	ATG	TAA	H	2
trnK	3721	3790	70			H	1
trnD	3791	3854	64			H
atp8	3855	4016	162	ATC	TAA	H
atp6	4010	4687	678	ATG	TAA	H	-7
cox3	4691	5479	789	ATG	TAA	H	3
trnG	5479	5545	67			H	-1
nad3	5546	5899	354	ATC	TAA	H
trnA	5912	5973	62			H	12
trnR	5976	6038	63			H	2
trnN	6053	6117	65			H	14
trnS1	6118	6184	67			H
trnE	6206	6271	66			H	21
trnF	6292	6358	67			L	20
nad5	6358	8097	1740	ATA	TAA	L	-1
trnH	8098	8160	63			L
nad4	8167	9501	1335	ATG	TAA	L	6
nad4L	9501	9788	288	ATG	TAA	L	-1
trnT	9791	9852	62			H	2
trnP	9853	9916	64			L
nad6	9919	10443	525	ATA	TAA	H	2
cytb	10454	11593	1140	ATG	TAG	H	10
trnS2	11592	11659	68			H	-2
nad1	11675	12613	939	ATT	TAA	L	15
trnL1	12614	12679	66			L
rrnL	12657	14029	1373			L	-23
trnV	13997	14067	71			L	-33
rrnS	14067	14885	819			L	-1
Control Region	14886	15816	931			H
Overlap:	11	gap:	15

## Sheet: SXZ3
Gene	Position		Size	Codon			Intergenic nucleotides
	From	To		Start	Stop	Strand
trnI	1	65	65			H
trnQ	66	134	69			L
trnM	144	211	68			H	9
nad2	212	1237	1026	ATA	TAA	H
trnW	1236	1300	65			H	-2
trnC	1293	1354	62			L	-8
trnY	1370	1436	67			L	15
cox1	1435	2968	1534	TCG	T	H	-2
trnL2	2969	3033	65			H
cox2	3036	3719	684	ATG	TAA	H	2
trnK	3721	3790	70			H	1
trnD	3791	3854	64			H
atp8	3855	4016	162	ATC	TAA	H
atp6	4010	4687	678	ATG	TAA	H	-7
cox3	4691	5479	789	ATG	TAA	H	3
trnG	5479	5545	67			H	-1
nad3	5546	5899	354	ATC	TAA	H
trnA	5913	5974	62			H	13
trnR	5977	6039	63			H	2
trnN	6056	6120	65			H	16
trnS1	6121	6187	67			H
trnE	6258	6323	66			H	70
trnF	6344	6410	67			L	20
nad5	6410	8149	1740	ATA	TAA	L	-1
trnH	8150	8212	63			L
nad4	8219	9553	1335	ATG	TAA	L	6
nad4L	9553	9840	288	ATG	TAA	L	-1
trnT	9843	9904	62			H	2
trnP	9905	9968	64			L
nad6	9971	10495	525	ATA	TAA	H	2
cytb	10506	11645	1140	ATG	TAG	H	10
trnS2	11644	11711	68			H	-2
nad1	11727	12665	939	ATT	TAA	L	15
trnL1	12666	12731	66			L
rrnL	12709	14082	1374			L	-23
trnV	14050	14120	71			L	-33
rrnS	14120	14938	819			L	-1
Control Region	14939	15383	445			H
Overlap:	11	gap:	15

## Sheet: SYQ1
Gene	Position		Size	Codon			Intergenic nucleotides
	From	To		Start	Stop	Strand
trnI	1	65	65			H
trnQ	66	134	69			L
trnM	144	211	68			H	9
nad2	212	1237	1026	ATA	TAA	H
trnW	1236	1300	65			H	-2
trnC	1293	1354	62			L	-8
trnY	1370	1436	67			L	15
cox1	1435	2968	1534	TCG	T	H	-2
trnL2	2969	3033	65			H
cox2	3036	3719	684	ATG	TAA	H	2
trnK	3721	3790	70			H	1
trnD	3791	3854	64			H
atp8	3855	4016	162	ATC	TAA	H
atp6	4010	4687	678	ATG	TAA	H	-7
cox3	4691	5479	789	ATG	TAA	H	3
trnG	5479	5545	67			H	-1
nad3	5546	5899	354	ATC	TAA	H
trnA	5912	5973	62			H	12
trnR	5976	6038	63			H	2
trnN	6053	6117	65			H	14
trnS1	6118	6184	67			H
trnE	6205	6270	66			H	20
trnF	6291	6357	67			L	20
nad5	6357	8096	1740	ATA	TAA	L	-1
trnH	8097	8159	63			L
nad4	8166	9500	1335	ATG	TAA	L	6
nad4L	9500	9787	288	ATG	TAA	L	-1
trnT	9790	9852	63			H	2
trnP	9853	9916	64			L
nad6	9919	10443	525	ATA	TAA	H	2
cytb	10454	11593	1140	ATG	TAG	H	10
trnS2	11592	11659	68			H	-2
nad1	11675	12613	939	ATT	TAA	L	15
trnL1	12614	12679	66			L
rrnL	12657	14027	1371			L	-23
trnV	13995	14065	71			L	-33
rrnS	14065	14883	819			L	-1
Control Region	14884	15309	426			H
Overlap:	11	gap:	15

## Sheet: SYQ2
Gene	Position		Size	Codon			Intergenic nucleotides
	From	To		Start	Stop	Strand
trnI	1	65	65			H
trnQ	66	134	69			L
trnM	144	211	68			H	9
nad2	212	1237	1026	ATA	TAA	H
trnW	1236	1300	65			H	-2
trnC	1293	1354	62			L	-8
trnY	1370	1436	67			L	15
cox1	1435	2968	1534	TCG	T	H	-2
trnL2	2969	3033	65			H
cox2	3036	3719	684	ATG	TAA	H	2
trnK	3721	3790	70			H	1
trnD	3791	3854	64			H
atp8	3855	4016	162	ATC	TAA	H
atp6	4010	4687	678	ATG	TAA	H	-7
cox3	4691	5479	789	ATG	TAA	H	3
trnG	5479	5545	67			H	-1
nad3	5546	5899	354	ATC	TAA	H
trnA	5912	5973	62			H	12
trnR	5976	6038	63			H	2
trnN	6049	6113	65			H	10
trnS1	6114	6180	67			H
trnE	6204	6269	66			H	23
trnF	6290	6356	67			L	20
nad5	6356	8095	1740	ATA	TAA	L	-1
trnH	8096	8158	63			L
nad4	8165	9499	1335	ATG	TAA	L	6
nad4L	9499	9786	288	ATG	TAA	L	-1
trnT	9789	9850	62			H	2
trnP	9851	9914	64			L
nad6	9917	10441	525	ATA	TAA	H	2
cytb	10452	11591	1140	ATG	TAG	H	10
trnS2	11590	11657	68			H	-2
nad1	11673	12611	939	ATT	TAA	L	15
trnL1	12612	12677	66			L
rrnL	12655	14025	1371			L	-23
trnV	13993	14063	71			L	-33
rrnS	14063	14891	829			L	-1
Control Region	14892	15288	397			H
Overlap:	11	gap:	15

## Sheet: SYQ3
Gene	Position		Size	Codon			Intergenic nucleotides
	From	To		Start	Stop	Strand
trnI	1	65	65			H
trnQ	69	137	69			L	3
trnM	147	214	68			H	9
nad2	215	1240	1026	ATA	TAA	H
trnW	1239	1303	65			H	-2
trnC	1296	1357	62			L	-8
trnY	1373	1439	67			L	15
cox1	1438	2971	1534	TCG	T	H	-2
trnL2	2972	3036	65			H
cox2	3039	3722	684	ATG	TAA	H	2
trnK	3724	3793	70			H	1
trnD	3794	3857	64			H
atp8	3858	4019	162	ATC	TAA	H
atp6	4013	4690	678	ATG	TAA	H	-7
cox3	4694	5482	789	ATG	TAA	H	3
trnG	5482	5548	67			H	-1
nad3	5549	5902	354	ATC	TAA	H
trnA	5915	5976	62			H	12
trnR	5979	6041	63			H	2
trnN	6060	6124	65			H	18
trnS1	6125	6191	67			H
trnE	6215	6280	66			H	23
trnF	6301	6367	67			L	20
nad5	6367	8106	1740	ATA	TAA	L	-1
trnH	8107	8169	63			L
nad4	8176	9510	1335	ATG	TAA	L	6
nad4L	9510	9797	288	ATG	TAA	L	-1
trnT	9800	9861	62			H	2
trnP	9862	9925	64			L
nad6	9928	10452	525	ATA	TAA	H	2
cytb	10463	11602	1140	ATG	TAG	H	10
trnS2	11601	11668	68			H	-2
nad1	11684	12622	939	ATT	TAA	L	15
trnL1	12623	12688	66			L
rrnL	12666	14037	1372			L	-23
trnV	14005	14075	71			L	-33
rrnS	14075	14903	829			L	-1
Control Region	14904	15382	479			H
Overlap:	11	gap:	16

## Sheet: GSW1
Gene	Position		Size	Codon			Intergenic nucleotides
	From	To		Start	Stop	Strand
trnI	1	65	65			H
trnQ	69	137	69			L	3
trnM	147	214	68			H	9
nad2	215	1237	1023	ATA	TAA	H
trnW	1240	1304	65			H	2
trnC	1297	1358	62			L	-8
trnY	1374	1440	67			L	15
cox1	1439	2972	1534	TCG	T	H	-2
trnL2	2973	3037	65			H
cox2	3040	3723	684	ATG	TAA	H	2
trnK	3725	3794	70			H	1
trnD	3795	3858	64			H
atp8	3859	4020	162	ATT	TAA	H
atp6	4014	4691	678	ATG	TAA	H	-7
cox3	4695	5483	789	ATG	TAA	H	3
trnG	5483	5549	67			H	-1
nad3	5550	5903	354	ATC	TAA	H
trnA	5915	5976	62			H	11
trnR	5979	6041	63			H	2
trnN	6062	6126	65			H	20
trnS1	6127	6193	67			H
trnE	6206	6271	66			H	12
trnF	6292	6358	67			L	20
nad5	6358	8097	1740	ATA	TAA	L	-1
trnH	8098	8160	63			L
nad4	8167	9501	1335	ATG	TAA	L	6
nad4L	9501	9788	288	ATG	TAA	L	-1
trnT	9791	9852	62			H	2
trnP	9853	9916	64			L
nad6	9919	10446	528	ATA	TAA	H	2
cytb	10457	11596	1140	ATG	TAG	H	10
trnS2	11595	11662	68			H	-2
nad1	11678	12616	939	ATT	TAA	L	15
trnL1	12617	12682	66			L
rrnL	12660	14028	1369			L	-23
trnV	13996	14066	71			L	-33
rrnS	14066	14894	829			L	-1
Control Region	14895	16284	1390			H
Overlap:	10	gap:	17

[truncated: 6 more sheets: GSW2, SCD1, SCD2, SCD3, SCY1, SCY2]
