# Supplementary material for: Establishment of Real-Time PCR Method to Differentiate Phlebotomus sichuanensis (Diptera, Psychodidae) from P. chinensis s.s. Based on Whole Mitochondrial Genome Analysis
Source: Life (Basel). 2024 Dec 5;14(12):1610. doi: 10.3390/life14121610 (PMC11676697; doi:10.3390/life14121610)
Supplement: Supplementary file 1 [file life-14-01610-s001.zip › Supplementary File 5.xls]

## Sheet: ATP6
Domain: Data Coding Codon Start: 1
BJF1	a	t	g	a	t	a	a	a	t	a	a	t	t	t	a	t	t	t	t	c	t	g	t	a	t	t	t	g	a	t	c	c	a	t	c	a	a	c	t	a	c	a	a	t	t	a	t	a	a
BJF2	.	.	.	.	.	.	.	.	.	.	.	.	.	.	.	.	.	.	.	.	.	.	.	.	.	.	.	.	.	c	.	.	.	.	.	.	.	.	.	.	.	.	.	.	.	.	.	.	.
BJF3	.	.	.	.	.	.	.	.	.	.	.	.	.	.	.	.	.	.	.	.	.	.	.	.	.	.	.	.	.	.	.	.	.	.	.	.	.	.	.	.	.	.	.	.	.	.	.	.	.
SYQ1	.	.	.	.	.	.	.	.	.	.	.	.	.	.	.	.	.	.	.	.	.	.	.	.	.	.	.	.	.	c	.	.	.	.	.	.	.	.	.	.	.	.	.	.	.	.	.	.	.
SYQ2	.	.	.	.	.	.	.	.	.	.	.	.	.	.	.	.	.	.	.	.	.	.	.	.	.	.	.	.	.	.	.	.	.	.	.	.	.	.	.	.	.	.	.	.	.	.	.	.	.
SYQ3	.	.	.	.	.	.	.	.	.	.	.	.	.	.	.	.	.	.	.	.	.	.	.	.	.	.	.	.	.	.	.	.	.	.	.	.	.	.	.	.	.	.	.	.	.	.	.	.	.
SXZ1	.	.	.	.	.	.	.	.	.	.	.	.	.	.	.	.	.	.	.	.	.	.	.	.	.	.	.	.	.	.	.	.	.	.	.	.	.	.	.	.	.	.	.	.	.	.	.	.	.
SXZ2	.	.	.	.	.	.	.	.	.	.	.	.	.	.	.	.	.	.	.	.	.	.	.	.	.	.	.	.	.	.	.	.	.	.	.	.	.	.	.	.	.	.	.	.	.	.	.	.	.
SXZ3	.	.	.	.	.	.	.	.	.	.	.	.	.	.	.	.	.	.	.	.	.	.	.	.	.	.	.	.	.	c	.	.	.	.	.	.	.	.	.	.	.	.	.	.	.	.	.	.	.
GSW1	.	.	.	.	.	.	.	.	.	.	.	.	.	.	.	.	.	.	.	.	.	.	.	t	.	.	.	.	.	c	.	.	.	.	.	.	.	.	.	.	.	t	.	.	.	.	.	.	.
GSW2	.	.	.	.	.	.	.	.	.	.	.	.	.	.	.	.	.	.	.	.	.	.	.	t	.	.	.	.	.	c	.	.	.	.	.	.	.	.	.	.	.	t	.	.	.	.	.	.	.
SCD1	.	.	.	.	.	.	.	.	.	.	.	.	.	.	.	.	.	.	.	.	.	.	.	t	.	.	.	.	.	c	.	.	.	.	.	.	.	.	.	.	.	t	.	.	.	.	.	.	.
SCD2	.	.	.	.	.	.	.	.	.	.	.	.	.	.	.	.	.	.	.	.	.	.	.	t	.	.	.	.	.	c	.	.	.	.	.	.	.	.	.	.	.	t	.	.	.	.	.	.	.
SCD3	.	.	.	.	.	.	.	.	.	.	.	.	.	.	.	.	.	.	.	.	.	.	.	t	.	.	.	.	.	c	.	.	.	.	.	.	.	.	.	.	.	t	.	.	.	.	.	.	.
SCY1	.	.	.	.	.	.	.	.	.	.	.	.	.	.	.	.	.	.	.	.	.	.	.	t	.	.	.	.	.	c	.	.	.	.	.	.	.	.	.	.	.	t	.	.	.	.	.	.	.
SCY2	.	.	.	.	.	.	.	.	.	.	.	.	.	.	.	.	.	.	.	.	.	.	.	t	.	.	.	.	.	c	.	.	.	.	.	.	.	.	.	.	.	t	.	.	.	.	.	.	.
BJF1	t	t	a	g	g	a	a	t	t	a	t	a	t	t	t	a	t	t	c	c	t	a	t	t	a	g	a	t	t	t	t	g	a	t	t	t	a	t	t	c	c	t	t	c	t	c	g	a	t
BJF2	.	.	.	.	.	.	.	.	.	.	.	.	.	.	.	.	.	.	.	.	.	.	.	.	.	.	.	.	.	.	.	.	.	.	.	.	.	.	.	.	.	.	.	.	.	.	.	.	.
BJF3	.	.	.	.	.	.	.	.	.	.	.	.	.	.	.	.	.	.	.	.	.	.	.	.	.	.	.	.	.	.	.	.	.	.	.	.	.	.	.	.	.	.	.	.	.	.	.	.	.
SYQ1	.	.	.	.	.	.	.	.	.	.	.	.	.	.	.	.	.	.	.	.	.	.	.	.	.	.	.	.	.	.	.	.	.	.	.	.	.	.	.	.	.	.	.	.	.	.	.	.	.
SYQ2	.	.	.	.	.	.	.	.	.	.	.	.	.	.	.	.	.	.	.	.	.	.	.	.	.	.	.	.	.	.	.	.	.	.	.	.	.	.	.	.	.	.	.	.	.	.	.	.	.
SYQ3	.	.	.	.	.	.	.	.	.	.	.	.	.	.	.	.	.	.	.	.	.	.	.	.	.	.	.	.	.	.	.	.	.	.	.	.	.	.	.	.	.	.	.	.	.	.	.	.	.
SXZ1	.	.	.	.	.	.	.	.	.	.	.	.	.	.	.	.	.	.	.	.	g	.	.	.	.	.	.	.	.	.	.	.	.	.	.	.	.	.	.	.	.	.	.	.	.	.	.	.	.
SXZ2	.	.	.	.	.	.	.	.	.	.	.	.	.	.	.	.	.	.	.	.	.	.	.	.	.	.	.	.	.	.	.	.	.	.	.	.	.	.	g	.	.	.	.	.	.	.	.	.	.
SXZ3	.	.	.	.	.	.	.	.	.	.	.	.	.	.	.	.	.	.	.	.	.	.	.	.	.	.	.	.	.	.	.	.	.	.	.	.	.	.	.	.	.	.	.	.	.	.	.	.	.
GSW1	c	.	.	.	.	.	.	.	.	.	.	.	.	.	.	.	.	.	.	.	.	.	.	.	.	.	c	.	.	.	.	.	.	.	.	.	.	.	c	.	.	.	.	.	.	.	.	.	.
GSW2	c	.	.	.	.	.	.	.	.	.	.	.	.	.	.	.	.	.	.	.	.	.	.	.	.	.	c	.	.	.	.	.	.	.	.	.	.	.	c	.	.	c	.	.	.	.	.	.	.
SCD1	c	.	.	.	.	.	.	.	.	.	.	.	.	.	.	.	.	.	.	.	.	.	.	.	.	.	c	.	.	.	.	.	.	.	.	.	.	.	c	.	.	.	.	.	.	.	.	.	.
SCD2	c	.	.	.	.	.	.	.	.	.	.	.	.	.	.	.	.	.	.	.	.	.	.	.	.	.	c	.	.	.	.	.	.	.	.	.	.	.	c	.	.	.	.	.	.	.	.	.	.
SCD3	c	.	.	.	.	.	.	.	.	.	.	.	.	.	.	.	.	.	.	.	.	.	.	.	.	.	c	.	.	.	.	.	.	.	.	.	.	.	c	.	.	.	.	.	.	.	.	.	.
SCY1	c	.	.	.	.	.	.	.	.	.	.	.	.	.	.	.	.	.	.	.	.	.	.	.	.	.	c	.	.	.	.	.	.	.	.	.	.	.	c	.	.	.	.	.	.	.	.	.	.
SCY2	c	.	.	.	.	.	.	.	.	.	.	.	.	.	.	.	.	.	.	.	.	.	.	.	.	.	c	.	.	.	.	.	.	.	.	.	.	.	c	.	.	.	.	.	.	.	.	.	.
BJF1	a	c	a	t	t	a	a	a	t	a	a	t	g	a	g	t	t	t	a	a	t	a	c	t	c	t	t	t	t	a	g	g	t	a	g	t	a	a	t	a	a	a	c	a	t	c	a	a	g
BJF2	.	.	.	.	.	.	.	.	.	.	.	.	.	.	.	.	.	.	.	.	.	.	.	.	.	.	.	.	.	.	.	.	.	.	a	.	.	.	.	.	.	.	.	.	.	.	.	.	.
BJF3	.	.	.	.	.	.	.	.	.	.	.	.	.	.	.	.	.	.	.	.	.	.	.	.	.	.	.	.	.	.	.	.	.	.	.	.	.	.	.	.	.	.	.	.	.	.	.	.	.
SYQ1	.	.	.	.	.	.	.	.	.	.	.	.	.	.	.	.	.	.	.	.	.	.	.	.	.	.	.	.	.	.	.	.	.	.	a	.	.	.	.	.	.	.	.	.	.	.	.	.	.
SYQ2	.	.	.	.	.	.	.	.	.	.	.	.	.	.	.	.	.	.	.	.	.	.	.	.	.	.	.	.	.	.	.	.	.	.	.	.	.	.	.	.	.	.	.	.	.	.	.	.	.
SYQ3	.	.	.	.	.	.	.	.	.	.	.	.	.	.	.	.	.	.	.	.	.	.	.	.	.	.	.	.	.	.	.	.	.	.	.	.	.	.	.	.	.	.	.	.	.	.	.	.	.
SXZ1	.	.	.	.	.	.	.	.	.	.	.	.	.	.	.	.	.	.	.	.	.	.	.	.	.	.	.	.	.	.	.	.	.	.	.	.	.	.	.	.	.	.	.	.	.	.	.	.	.
SXZ2	.	.	.	.	.	.	.	.	.	.	.	.	.	.	.	.	.	.	.	.	.	.	.	.	.	.	.	.	.	.	.	.	.	.	.	.	.	.	.	.	.	.	.	.	.	.	.	.	.
SXZ3	.	.	.	.	.	.	.	.	.	.	.	.	.	.	.	.	.	.	.	.	.	.	.	.	.	.	.	.	.	.	.	.	.	.	a	.	.	.	.	.	.	.	.	.	.	.	.	.	.
GSW1	.	.	.	.	.	.	.	.	.	.	.	.	.	.	a	.	.	.	.	.	.	.	.	.	.	.	.	.	.	.	.	.	.	.	.	.	.	.	.	.	.	.	.	.	.	.	.	.	.
GSW2	.	.	.	.	.	.	.	.	.	.	.	.	.	.	a	.	.	.	.	.	.	.	.	.	.	.	.	.	.	.	.	.	.	.	.	.	.	.	.	.	.	.	.	.	.	.	.	.	.
SCD1	.	.	.	.	.	.	.	.	.	.	.	.	.	.	a	.	.	.	.	.	.	.	.	.	.	.	.	.	.	.	.	.	.	.	.	.	.	.	.	.	.	.	.	.	.	.	.	.	.
SCD2	.	.	.	.	.	.	.	.	.	.	.	.	.	.	a	.	.	.	.	.	.	.	.	.	.	.	.	.	.	.	.	.	.	.	.	.	.	.	.	.	.	.	.	.	.	.	.	.	.
SCD3	.	.	.	.	.	.	.	.	.	.	.	.	.	.	a	.	.	.	.	.	.	.	.	.	.	.	.	.	.	.	.	.	.	.	.	.	.	.	.	.	.	.	.	.	.	.	.	.	.
SCY1	.	.	.	.	.	.	.	.	.	.	.	.	.	.	a	.	.	.	.	.	.	.	.	.	.	.	.	.	.	.	.	.	.	.	.	.	.	.	.	.	.	.	.	.	.	.	.	.	.
SCY2	.	.	.	.	.	.	.	.	.	.	.	.	.	.	a	.	.	.	.	.	.	.	.	.	.	.	.	.	.	.	.	.	.	.	.	.	.	.	.	.	.	.	.	.	.	.	.	.	.
BJF1	t	c	a	a	t	t	a	t	t	a	t	a	t	t	t	a	a	t	a	a	t	t	t	t	c	t	a	g	g	a	t	t	a	t	t	t	c	c	a	t	a	t	a	t	t	t	t	c	a
BJF2	.	.	.	.	.	.	.	.	.	.	.	.	.	.	.	.	.	.	.	.	.	.	.	.	.	.	.	.	.	.	.	.	.	.	.	.	.	.	.	.	.	.	.	.	.	.	.	.	.
BJF3	.	.	.	.	.	.	.	.	.	.	.	.	.	.	.	.	.	.	.	.	.	.	.	.	.	.	.	.	.	.	.	.	.	.	.	.	.	.	.	.	.	.	.	.	.	.	.	.	.
SYQ1	.	.	c	.	.	.	.	.	.	.	.	.	.	.	.	.	.	.	.	.	.	.	.	.	.	.	.	.	.	.	.	.	.	.	.	.	.	.	.	.	.	.	.	.	.	.	.	.	.
SYQ2	.	.	.	.	.	.	.	.	.	.	.	.	.	.	.	.	.	.	.	.	.	.	.	.	.	.	.	.	.	.	.	.	.	.	.	.	.	.	.	.	.	.	.	.	.	.	.	.	.
SYQ3	.	.	.	.	.	.	.	.	.	.	.	.	.	.	.	.	.	.	.	.	.	.	.	.	.	.	.	.	.	.	.	.	.	.	.	.	.	.	.	.	.	.	.	.	.	.	.	.	.
SXZ1	.	.	.	.	.	.	.	.	.	.	.	.	.	.	.	.	.	.	.	.	.	.	.	.	.	.	.	.	.	.	.	.	.	.	.	.	.	.	.	.	.	.	.	.	.	.	.	.	.
SXZ2	.	.	.	.	.	.	.	.	.	.	.	.	.	.	.	.	.	.	.	.	.	.	.	.	.	.	.	.	.	.	.	.	.	.	.	.	.	.	.	.	.	.	.	.	.	.	.	.	.
SXZ3	.	.	c	.	.	.	.	.	.	.	.	.	.	.	.	.	.	.	.	.	.	.	.	.	.	.	.	.	.	.	.	.	.	.	.	.	.	.	.	.	.	.	.	.	.	.	.	t	.
GSW1	.	.	t	.	.	c	.	.	.	.	.	.	.	.	.	.	.	.	.	.	.	.	.	.	t	.	.	.	.	.	.	.	.	.	.	.	.	.	.	.	.	.	.	.	.	.	.	t	.
GSW2	.	.	t	.	.	c	.	.	.	.	.	.	.	.	.	.	.	.	.	.	.	.	.	.	t	.	.	.	.	.	.	.	.	.	.	.	.	.	.	.	.	.	.	.	.	.	.	t	.
SCD1	.	.	t	.	.	c	.	.	.	.	.	.	.	.	.	.	.	.	.	.	.	.	.	.	t	.	.	.	.	.	.	.	.	.	.	.	.	.	.	.	.	.	.	.	.	.	.	t	.
SCD2	.	.	t	.	.	c	.	.	.	.	.	.	.	.	.	.	.	.	.	.	.	.	.	.	t	.	.	.	.	.	.	.	.	.	.	.	.	.	.	.	.	.	.	.	.	.	.	t	.
SCD3	.	.	t	.	.	c	.	.	.	.	.	.	.	.	.	.	.	.	.	.	.	.	.	.	t	.	.	.	.	.	.	.	.	.	.	.	.	.	.	.	.	.	.	.	.	.	.	t	.
SCY1	.	.	t	.	.	c	.	.	.	.	.	.	.	.	.	.	.	.	.	.	.	.	.	.	t	.	.	.	.	.	.	.	.	.	.	.	.	.	.	.	.	.	.	.	.	.	.	t	.
SCY2	.	.	t	.	.	c	.	.	.	.	.	.	.	.	.	.	.	.	.	.	.	.	.	.	t	.	.	.	.	.	.	.	.	.	.	.	.	.	.	.	.	.	.	.	.	.	.	t	.
BJF1	t	c	a	c	t	a	g	c	a	t	t	a	c	c	t	t	t	a	t	g	a	c	t	t	a	g	t	t	t	t	a	t	a	c	t	t	t	t	t	g	g	t	t	g	a	a	t	c	a
BJF2	.	.	.	.	.	.	.	.	.	.	.	.	.	.	.	.	.	.	.	.	.	.	.	.	.	.	.	.	.	.	.	.	.	.	.	.	.	.	.	.	.	.	.	.	.	.	.	.	.
BJF3	.	.	.	.	.	.	.	.	.	.	.	.	.	.	.	.	.	.	.	.	.	.	.	.	.	.	.	.	.	.	.	.	.	.	.	.	.	.	.	.	.	.	.	.	.	.	.	.	.
SYQ1	.	.	.	.	.	.	.	.	.	.	.	.	.	.	.	.	.	.	.	.	.	.	.	.	.	.	.	.	.	.	.	.	.	.	.	.	.	.	.	.	.	.	.	.	.	.	.	.	.
SYQ2	.	.	.	.	.	.	.	.	.	.	.	.	.	.	.	.	.	.	.	.	.	.	.	.	.	.	.	.	.	.	.	.	.	.	.	.	.	.	.	.	.	.	.	.	.	.	.	.	.
SYQ3	.	.	.	.	.	.	.	.	.	.	.	.	.	.	.	.	.	.	.	.	.	.	.	.	.	.	.	.	.	.	.	.	.	.	.	.	.	.	.	.	.	.	.	.	.	.	.	.	.
SXZ1	.	.	.	.	.	.	.	.	.	.	.	.	.	.	.	.	.	.	.	.	.	.	.	.	.	.	.	.	.	.	.	.	.	.	.	.	.	.	.	.	.	.	.	.	.	.	.	.	.
SXZ2	.	.	.	.	.	.	.	.	.	.	.	.	.	.	.	.	.	.	.	.	.	.	.	.	.	.	.	.	.	.	.	.	.	.	.	.	.	.	.	.	.	.	.	.	.	.	.	.	.
SXZ3	.	.	.	.	.	.	.	.	.	.	.	.	.	.	.	.	.	.	.	.	.	.	.	.	.	.	.	.	.	.	.	.	.	.	.	.	.	.	.	.	.	.	.	.	.	.	.	.	.
GSW1	.	.	.	.	.	.	.	.	.	c	.	.	.	.	.	.	.	.	.	.	.	.	.	.	.	.	c	.	.	.	.	.	.	.	.	.	.	.	c	.	.	.	.	.	.	.	.	.	.
GSW2	.	.	.	.	.	.	.	.	.	.	.	.	.	.	.	.	.	.	.	.	.	.	.	.	.	.	c	.	.	.	.	.	.	.	.	.	.	.	c	.	.	.	.	.	.	.	.	.	.
SCD1	.	.	.	.	.	.	.	.	.	.	.	.	.	.	.	.	.	.	.	.	.	.	.	.	.	.	c	.	.	.	.	.	.	.	.	.	.	.	c	.	.	.	.	.	.	.	.	.	.
SCD2	.	.	.	.	.	.	.	.	.	.	.	.	.	.	.	.	.	.	.	.	.	.	.	.	.	.	c	.	.	.	.	.	.	.	.	.	.	.	c	.	.	.	.	.	.	.	.	.	.
SCD3	.	.	.	.	.	.	.	.	.	.	.	.	.	.	.	.	.	.	.	.	.	.	.	.	.	.	c	.	.	.	.	.	.	.	.	.	.	.	c	.	.	.	.	.	.	.	.	.	.
SCY1	.	.	.	.	.	.	.	.	.	.	.	.	.	.	.	.	.	.	.	.	.	.	.	.	.	.	c	.	.	.	.	.	.	.	.	.	.	.	c	.	.	.	.	.	.	.	.	.	.
SCY2	.	.	.	.	.	.	.	.	.	c	.	.	.	.	.	.	.	.	.	.	.	.	.	.	.	.	c	.	.	.	.	.	.	.	.	.	.	.	c	.	.	.	.	.	.	.	.	.	.
BJF1	g	t	t	c	c	t	c	a	a	g	g	a	a	c	t	c	c	t	t	c	t	g	t	a	t	t	a	a	t	a	c	c	t	t	t	t	a	t	a	g	t	a	g	t	a	a	t	t	g
BJF2	.	.	.	.	.	.	.	.	.	.	.	g	.	.	c	.	.	.	.	.	.	.	.	.	.	.	.	.	.	.	.	.	.	.	.	.	.	.	.	.	.	.	.	.	.	.	.	.	.
BJF3	.	.	.	.	.	.	.	.	.	.	.	.	.	.	.	.	.	.	.	.	.	.	.	.	.	.	.	.	.	.	.	.	.	.	.	.	.	.	.	.	.	.	.	.	.	.	.	.	.
SYQ1	.	.	.	.	.	.	.	.	.	.	.	.	.	.	c	.	.	.	.	.	.	.	.	.	.	.	.	.	.	.	.	.	.	.	.	.	.	.	.	.	.	.	.	.	.	.	.	.	.
SYQ2	.	.	.	.	.	.	.	.	.	.	.	.	.	.	.	.	.	.	.	.	.	.	.	.	.	.	.	.	.	.	.	.	.	.	.	.	.	.	.	.	.	.	.	.	.	.	.	.	.
SYQ3	.	.	.	.	.	.	.	.	.	.	.	.	.	.	.	.	.	.	.	.	.	.	.	.	.	.	.	.	.	.	.	.	.	.	.	.	.	.	.	.	.	.	a	.	.	.	.	.	.
SXZ1	.	.	.	.	.	.	.	.	.	.	.	.	.	.	c	.	.	.	.	.	.	.	.	.	.	.	.	.	.	.	.	.	.	.	.	.	.	.	.	.	.	.	.	.	.	.	.	.	.
SXZ2	.	.	.	.	.	.	.	.	.	.	.	.	.	.	.	.	.	.	.	.	.	.	.	.	.	.	.	.	.	.	.	.	.	.	.	.	.	.	.	.	.	.	.	.	.	.	.	.	.
SXZ3	.	.	.	.	.	.	.	.	.	.	.	.	.	.	c	.	.	.	.	.	.	.	.	.	.	.	.	.	.	.	.	.	.	.	.	.	.	.	.	.	.	.	.	.	.	.	.	.	.
GSW1	.	.	.	.	.	.	.	.	.	.	.	.	.	.	.	.	.	.	.	.	.	.	.	.	.	.	.	.	.	.	.	.	.	.	.	.	.	.	.	.	.	.	.	.	.	.	.	.	.
GSW2	.	.	.	.	.	.	.	.	.	.	.	.	.	.	.	.	.	.	.	.	.	.	.	.	.	.	.	.	.	.	.	.	.	.	.	.	.	.	.	.	.	.	.	.	.	.	.	.	.
SCD1	.	.	.	.	.	.	.	.	.	.	.	.	.	.	.	.	.	.	.	.	.	.	.	.	.	.	.	.	.	.	.	.	.	.	.	.	.	.	.	.	.	.	.	.	.	.	.	.	.
SCD2	.	.	.	.	.	.	.	.	.	.	.	.	.	.	.	.	.	.	.	.	.	.	.	.	.	.	.	.	.	.	.	.	.	.	.	.	.	.	.	.	.	.	.	.	.	.	.	.	.
SCD3	.	.	.	.	.	.	.	.	.	.	.	.	.	.	.	.	.	.	.	.	.	.	.	.	.	.	.	.	.	.	.	.	.	.	.	.	.	.	.	.	.	.	.	.	.	.	.	.	.
SCY1	.	.	.	.	.	.	.	.	.	.	.	g	.	.	.	.	.	g	.	.	.	.	.	.	.	.	.	.	.	.	.	.	.	.	.	.	.	.	.	.	.	.	.	.	.	.	.	.	.
SCY2	.	.	.	.	.	.	.	.	.	.	.	.	.	.	.	.	.	.	.	.	.	.	.	.	.	.	.	.	.	.	.	.	.	.	.	.	.	.	.	.	.	.	.	.	.	.	.	.	.
BJF1	a	c	a	t	t	a	g	c	a	g	t	a	c	g	a	t	t	a	a	t	a	g	c	a	a	a	t	a	t	a	a	t	t	g	c	a	g	g	c	c	a	t	t	t	a	t	t	a	a
BJF2	.	.	.	.	.	.	.	.	.	.	.	.	.	.	.	.	.	.	.	.	.	.	.	.	.	.	c	.	.	.	.	.	.	.	.	.	.	.	.	.	.	.	.	.	.	.	.	.	.
BJF3	.	.	.	.	.	.	.	.	.	.	.	.	.	.	.	.	.	.	.	.	.	.	.	.	.	.	.	.	.	.	.	.	.	.	.	.	.	.	.	.	.	.	.	.	.	.	.	.	.
SYQ1	.	.	.	.	.	.	.	.	.	.	.	.	.	.	.	.	.	.	.	.	.	.	.	.	.	.	.	.	.	.	.	.	.	.	.	.	.	.	.	.	.	.	.	.	.	.	.	.	.
SYQ2	.	.	.	.	.	.	.	.	.	.	.	.	.	.	.	.	.	.	.	.	.	.	.	.	.	.	.	.	.	.	.	.	.	.	.	.	.	.	.	.	.	.	.	.	.	.	.	.	.
SYQ3	.	.	.	.	.	.	.	.	.	.	.	.	.	.	.	.	.	.	.	.	.	.	.	.	.	.	.	.	.	.	.	.	.	.	.	.	.	.	.	.	.	.	.	.	.	.	.	.	.
SXZ1	.	.	.	.	.	.	.	.	.	.	.	.	.	.	.	.	.	.	.	.	.	.	.	.	.	.	.	.	.	.	.	.	.	.	.	.	.	.	.	.	.	.	.	.	.	.	.	.	.
SXZ2	.	.	.	.	.	.	.	.	.	.	.	.	.	.	.	.	.	.	.	.	.	.	.	.	.	.	.	.	.	.	.	.	.	.	.	c	.	.	.	.	.	.	.	.	.	.	.	.	.
SXZ3	.	.	.	.	.	.	.	.	.	.	.	.	.	.	.	.	.	.	.	.	.	.	.	.	.	.	.	.	.	.	.	.	.	.	.	.	.	.	.	.	.	.	.	.	.	.	.	.	.
GSW1	.	.	.	.	.	.	.	.	.	.	.	.	.	.	.	.	.	.	.	.	.	.	.	.	.	.	.	.	.	.	.	.	.	.	.	.	.	.	t	.	.	.	.	.	.	.	.	.	.
GSW2	.	.	.	.	.	.	.	.	.	.	.	.	.	.	.	.	.	.	.	.	.	.	.	.	.	.	.	.	.	.	.	.	.	.	.	.	.	.	t	.	.	.	.	.	.	.	.	.	.
SCD1	.	.	.	.	.	.	.	.	.	.	.	.	.	.	.	.	.	.	.	.	.	.	.	.	.	.	.	.	.	.	.	.	.	.	.	.	.	.	t	.	.	.	.	.	.	.	.	.	.
SCD2	.	.	.	.	.	.	.	.	.	.	.	.	.	.	.	.	.	.	.	.	.	.	.	.	.	.	.	.	.	.	.	.	.	.	.	.	.	.	t	.	.	.	.	.	.	.	.	.	.
SCD3	.	.	.	.	.	.	.	.	.	.	.	.	.	.	.	.	.	.	.	.	.	.	.	.	.	.	.	.	.	.	.	.	.	.	.	.	.	.	t	.	.	.	.	.	.	.	.	.	.
SCY1	.	.	.	.	.	.	.	.	.	.	.	.	.	.	.	.	.	.	.	.	.	.	.	.	.	.	.	.	.	.	.	.	.	.	.	.	.	.	t	.	.	.	.	.	.	.	.	.	.
SCY2	.	.	.	.	.	.	.	.	.	.	.	.	.	.	.	.	.	.	.	.	.	.	.	.	.	.	.	.	.	.	.	.	.	.	.	.	.	.	t	.	.	.	.	.	.	.	.	.	.
BJF1	c	t	a	t	c	t	t	a	c	t	a	c	c	t	t	a	t	t	t	c	c	c	t	t	t	t	a	t	t	a	a	t	t	a	c	t	c	a	a	a	t	t	g	c	t	t	t	a	t
BJF2	.	.	.	.	.	.	.	.	.	.	.	.	.	.	.	.	.	.	.	.	.	.	.	.	.	.	.	.	.	.	.	.	.	.	.	.	.	.	.	.	.	.	.	.	.	.	.	.	.
BJF3	.	.	.	.	.	.	.	.	.	.	.	.	.	.	.	.	.	.	.	.	.	.	.	.	.	.	.	.	.	.	.	.	.	.	.	.	.	.	.	.	.	.	.	.	.	.	.	.	.
SYQ1	.	.	.	.	.	.	.	.	.	.	.	.	.	.	.	.	.	.	.	.	.	.	.	.	.	.	.	.	.	.	.	.	.	.	.	.	.	.	.	.	.	.	.	.	.	.	.	.	.
SYQ2	.	.	.	.	.	.	.	.	.	.	.	.	.	.	.	.	.	.	.	.	.	.	.	.	.	.	.	.	.	.	.	.	.	.	.	.	.	.	.	.	.	.	.	.	.	.	.	.	.
SYQ3	.	.	.	.	.	.	.	.	.	.	.	.	.	.	.	.	.	.	.	.	.	.	.	.	.	.	.	.	.	.	.	.	.	.	.	.	.	.	.	.	.	.	.	.	.	.	.	.	.
SXZ1	.	.	.	.	.	.	.	.	.	.	.	.	.	.	.	.	.	.	.	.	.	.	.	.	.	.	.	.	.	.	.	.	.	.	.	.	.	.	.	.	.	.	.	.	.	.	.	.	.
SXZ2	.	.	.	.	.	.	.	.	.	.	.	.	.	.	.	.	.	.	.	.	.	.	.	.	.	.	.	.	.	.	.	.	.	.	.	.	.	.	.	.	.	.	.	.	.	.	.	.	.
SXZ3	.	.	.	.	.	.	.	.	.	.	.	.	.	.	.	.	.	.	.	.	.	.	.	.	.	.	.	.	.	.	.	.	.	.	.	.	.	.	.	.	.	.	.	.	.	.	.	.	.
GSW1	.	.	.	.	.	.	.	.	t	.	.	.	.	.	.	.	.	c	.	.	t	.	.	.	.	.	.	.	.	.	.	.	.	.	.	.	.	.	.	.	.	.	.	.	.	.	.	.	.
GSW2	.	.	.	.	.	.	.	.	t	.	.	.	.	.	.	.	.	c	.	.	t	.	.	.	.	.	.	.	.	.	.	.	.	.	.	.	.	.	.	.	.	.	.	.	.	.	.	.	.
SCD1	.	.	.	.	.	.	.	.	t	.	.	.	.	.	.	.	.	c	.	.	t	.	.	.	.	.	.	.	.	.	.	.	.	.	.	.	.	.	.	.	.	.	.	.	.	.	.	.	.
SCD2	.	.	.	.	.	.	.	.	t	.	.	.	.	.	.	.	.	c	.	.	t	.	.	.	.	.	.	.	.	.	.	.	.	.	.	.	.	.	.	.	.	.	.	.	.	.	.	.	.
SCD3	.	.	.	.	.	.	.	.	t	.	.	.	.	.	.	.	.	c	.	.	t	.	.	.	.	.	.	.	.	.	.	.	.	.	.	.	.	.	.	.	.	.	.	.	.	.	.	.	.
SCY1	.	.	.	.	.	.	.	.	t	.	.	.	.	.	.	.	.	c	.	.	t	.	.	.	.	.	.	.	.	.	.	.	.	.	.	.	.	.	.	.	.	.	.	.	.	.	.	.	.
SCY2	.	.	.	.	.	.	.	.	t	.	.	.	.	.	.	.	.	c	.	.	t	.	.	.	.	.	.	.	.	.	.	.	.	.	.	.	.	.	.	.	.	.	.	.	.	.	.	.	.
BJF1	c	a	a	t	c	t	t	a	c	g	t	t	t	t	t	g	c	a	g	t	t	c	t	a	a	g	a	a	c	t	t	t	a	t	a	t	t	c	t	a	g	a	g	a	a	g	t	a	a
BJF2	.	.	.	.	.	.	.	.	.	.	.	.	.	.	.	.	.	.	.	.	.	.	.	.	.	.	.	.	.	.	.	.	.	.	.	.	.	.	.	.	.	.	.	.	.	.	.	.	.
BJF3	.	.	.	.	.	.	.	.	.	.	.	.	.	.	.	.	.	.	.	.	.	.	.	.	.	.	.	.	.	.	.	.	.	.	.	.	.	.	.	.	.	.	.	.	.	.	.	.	.
SYQ1	.	.	.	.	.	.	.	.	.	.	.	.	.	.	.	.	.	.	.	.	.	.	.	.	.	.	.	.	.	.	.	.	.	.	.	.	.	.	.	.	.	.	.	.	.	.	.	.	.
SYQ2	.	.	.	.	.	.	.	.	.	.	.	.	.	.	.	.	.	.	.	.	.	.	.	.	.	.	.	.	.	.	.	.	.	.	.	.	.	.	.	.	.	.	.	.	.	.	.	.	.
SYQ3	.	.	.	.	.	.	.	.	.	.	.	.	.	.	.	.	.	.	.	.	.	.	.	.	.	.	.	.	.	.	.	.	.	.	.	.	.	.	.	.	.	.	.	.	.	.	.	.	.
SXZ1	.	.	.	.	.	.	.	.	.	.	.	.	.	.	.	.	.	.	.	.	.	.	.	.	.	.	.	.	.	.	.	.	.	.	.	.	.	.	.	.	.	.	.	.	.	.	.	.	.
SXZ2	.	.	.	.	.	.	.	.	.	.	.	.	.	.	.	.	.	.	.	.	.	.	.	.	.	.	.	.	.	.	.	.	.	.	.	.	.	.	.	.	.	.	.	.	.	.	.	.	.
SXZ3	.	.	.	.	.	.	.	.	.	.	.	.	.	.	.	.	.	.	.	.	.	.	.	.	.	.	.	.	.	.	.	.	.	.	.	.	.	.	.	.	.	.	.	.	.	.	.	.	.
GSW1	.	.	.	.	.	.	.	.	t	.	.	.	.	.	.	.	.	.	.	.	a	t	.	.	.	.	.	.	.	.	.	.	.	.	.	c	.	.	.	.	.	.	.	.	.	.	.	.	.
GSW2	.	.	.	.	.	.	.	.	t	.	.	.	.	.	.	.	.	.	.	.	a	t	.	.	.	.	.	.	.	.	.	.	.	.	.	c	.	.	.	.	.	.	.	.	.	.	.	.	.
SCD1	.	.	.	.	.	.	.	.	t	.	.	.	.	.	.	.	.	.	.	.	a	t	.	.	.	.	.	.	.	.	.	.	.	.	.	c	.	.	.	.	.	.	.	.	.	.	.	.	.
SCD2	.	.	.	.	.	.	.	.	t	.	.	.	.	.	.	.	.	.	.	.	a	t	.	.	.	.	.	.	.	.	.	.	.	.	.	c	.	.	.	.	.	.	.	.	.	.	.	.	.
SCD3	.	.	.	.	.	.	.	.	t	.	.	.	.	.	.	.	.	.	.	.	a	t	.	.	.	.	.	.	.	.	.	.	.	.	.	c	.	.	.	.	.	.	.	.	.	.	.	.	.
SCY1	.	.	.	.	.	.	.	.	t	.	.	.	.	.	.	.	.	.	.	.	a	t	.	.	.	.	.	.	.	.	.	.	.	.	.	c	.	.	.	.	.	.	.	.	.	.	.	.	.
SCY2	.	.	.	.	.	.	.	.	t	.	.	.	.	.	.	.	.	.	.	.	a	t	.	.	.	.	.	.	.	.	.	.	.	.	.	c	.	.	.	.	.	.	.	.	.	.	.	.	.
[truncated: 29 more columns]

## Sheet: ATP8
Domain: Data Coding Codon Start: 1
BJF1	a	t	c	c	c	a	c	a	a	a	t	a	g	c	c	c	c	t	c	t	t	a	t	a	t	g	a	t	t	a	a	g	c	c	t	t	t	t	t	t	t	a	t	t	t	t	t	t	c
BJF2	.	.	t	.	.	.	.	.	.	.	.	.	.	.	.	.	.	.	.	.	.	.	.	.	.	.	.	.	.	.	.	.	.	.	.	.	.	.	.	.	.	.	.	.	.	.	.	.	.
BJF3	.	.	.	.	.	.	.	.	.	.	.	.	.	.	.	.	.	.	.	.	.	.	.	.	.	.	.	.	.	.	.	.	.	.	.	.	.	.	.	.	.	.	.	.	.	.	.	.	.
SYQ1	.	.	.	.	.	.	.	.	.	.	.	.	.	.	.	.	.	.	.	.	.	.	.	.	.	.	.	.	.	.	.	.	.	.	.	.	.	.	.	.	.	.	.	.	.	.	.	.	.
SYQ2	.	.	.	.	.	.	.	.	.	.	.	.	.	.	.	.	.	.	.	.	.	.	.	.	.	.	.	.	.	.	.	.	.	.	.	.	.	.	.	.	.	.	.	.	.	.	.	.	.
SYQ3	.	.	.	.	.	.	.	.	.	.	.	.	.	.	.	.	.	.	.	.	.	.	.	.	.	.	.	.	.	.	.	.	.	.	.	.	.	.	.	.	.	.	.	.	.	.	.	.	.
SXZ1	.	.	.	.	.	.	.	.	.	.	.	.	.	.	.	.	.	.	.	.	.	.	.	.	.	.	.	.	.	.	.	.	.	.	.	.	.	.	.	.	.	.	.	.	.	.	.	.	.
SXZ2	.	.	.	.	.	.	.	.	.	.	.	.	.	.	t	.	.	.	.	.	.	.	.	.	.	.	.	.	.	.	.	.	.	.	.	.	.	.	.	.	.	.	.	.	.	.	.	.	.
SXZ3	.	.	.	.	.	.	.	.	.	.	.	.	.	.	.	.	.	.	.	.	.	.	.	.	.	.	.	.	.	.	.	.	.	.	.	.	.	.	.	.	.	.	.	.	.	.	.	.	.
GSW1	.	.	t	.	.	.	.	.	.	.	.	.	.	.	.	.	.	.	.	.	.	.	.	.	.	.	.	.	.	.	.	.	.	.	.	.	.	.	.	.	.	.	.	.	.	.	.	.	.
GSW2	.	.	t	.	.	.	.	.	.	.	.	.	.	.	.	.	.	.	.	.	.	.	.	.	.	.	.	.	.	.	.	.	.	.	.	.	.	.	.	.	.	.	.	.	.	.	.	.	.
SCD1	.	.	t	.	.	.	.	.	.	.	.	.	.	.	.	.	.	.	.	.	.	.	.	.	.	.	.	.	.	.	.	.	.	.	.	.	.	.	.	.	.	.	.	.	.	.	.	.	.
SCD2	.	.	t	.	.	.	.	.	.	.	.	.	.	.	.	.	.	.	.	.	.	.	.	.	.	.	.	.	.	.	.	.	.	.	.	.	.	.	.	.	.	.	.	.	.	.	.	.	.
SCD3	.	.	t	.	.	.	.	.	.	.	.	.	.	.	.	.	.	.	.	.	.	.	.	.	.	.	.	.	.	.	.	.	.	.	.	.	.	.	.	.	.	.	.	.	.	.	.	.	.
SCY1	.	.	t	.	.	.	.	.	.	.	.	.	.	.	.	.	.	.	.	.	.	.	.	.	.	.	.	.	.	.	.	.	.	.	.	.	.	.	.	.	.	.	.	.	.	.	.	.	.
SCY2	.	.	t	.	.	.	.	.	.	.	.	.	.	.	.	.	.	.	.	.	.	.	.	.	.	.	.	.	.	.	.	.	.	.	.	.	.	.	.	.	.	.	.	.	.	.	.	.	.
BJF1	a	a	t	t	a	c	t	t	t	t	c	t	t	t	t	a	t	a	t	c	t	t	c	a	t	c	c	c	c	t	t	c	c	t	c	a	a	a	a	a	a	t	t	t	a	t	t	a	a
BJF2	.	.	.	.	.	.	.	.	.	.	.	.	.	.	.	.	.	.	.	.	.	.	.	.	.	.	.	.	.	.	.	.	.	.	.	.	.	.	.	.	.	.	.	.	.	.	.	.	.
BJF3	.	.	.	.	.	.	.	.	.	.	.	.	.	.	.	.	.	.	.	.	.	.	.	.	.	.	.	.	.	.	.	.	.	.	.	.	.	.	.	.	.	.	.	.	.	.	.	.	.
SYQ1	.	.	.	.	.	.	.	.	.	.	.	.	.	.	.	.	.	.	.	.	.	.	.	.	.	.	.	.	.	.	.	.	.	.	.	.	.	.	.	.	.	.	.	.	.	.	.	.	.
SYQ2	.	.	.	.	.	.	.	.	.	.	.	.	.	.	.	.	.	.	.	.	.	.	.	.	.	.	.	.	.	.	.	.	.	.	.	.	.	.	.	.	.	.	.	.	.	.	.	.	.
SYQ3	.	.	.	.	.	.	.	.	.	.	.	.	.	.	.	.	.	.	.	.	.	.	.	.	.	.	.	.	.	.	.	.	.	.	.	.	.	.	.	.	.	.	.	.	.	.	.	.	.
SXZ1	.	.	.	.	.	.	.	.	.	.	.	.	.	.	.	.	.	.	.	.	.	c	.	.	.	.	.	.	.	.	.	.	.	.	.	.	.	.	.	.	.	.	.	.	.	.	.	.	.
SXZ2	.	.	.	.	.	.	.	.	.	.	.	.	.	.	.	.	.	.	.	.	.	.	.	.	.	.	.	.	.	.	.	.	.	.	.	.	.	.	.	.	.	.	.	.	.	.	.	.	.
SXZ3	.	.	.	.	.	.	.	.	.	.	.	.	.	.	.	.	.	.	.	.	.	.	.	.	.	.	.	.	.	.	.	.	.	.	.	.	.	.	.	.	.	.	.	.	.	.	.	.	.
GSW1	.	.	.	.	.	t	.	.	.	.	.	.	.	.	.	.	.	.	.	.	.	.	.	.	.	.	t	.	.	c	.	.	a	.	.	.	.	.	.	.	.	.	.	.	.	.	.	.	.
GSW2	.	.	.	.	.	t	.	.	.	.	.	.	.	.	.	.	.	.	.	.	.	.	.	.	.	.	t	.	.	c	.	.	a	.	.	.	.	.	.	.	.	.	.	.	.	.	.	.	.
SCD1	.	.	.	.	.	t	.	.	.	.	.	.	.	.	.	.	.	.	.	.	.	.	.	.	.	.	t	.	.	c	.	.	a	.	.	.	.	.	.	.	.	.	.	.	.	.	.	.	.
SCD2	.	.	.	.	.	t	.	.	.	.	.	.	.	.	.	.	.	.	.	.	.	.	.	.	.	.	t	.	.	c	.	.	a	.	.	.	.	.	.	.	.	.	.	.	.	.	.	.	.
SCD3	.	.	.	.	.	t	.	.	.	.	.	.	.	.	.	.	.	.	.	.	.	.	.	.	.	.	t	.	.	c	.	.	a	.	.	.	.	.	.	.	.	.	.	.	.	.	.	.	.
SCY1	.	.	.	.	.	t	.	.	.	.	.	.	.	.	.	.	.	.	.	.	.	.	.	.	.	.	t	.	.	c	.	.	a	.	.	.	.	.	.	.	.	.	.	.	.	.	.	.	.
SCY2	.	.	.	.	.	t	.	.	.	.	.	.	.	.	.	.	.	.	.	.	.	.	.	.	.	.	t	.	.	c	.	.	a	.	.	.	.	.	.	.	.	.	.	.	.	.	.	.	.
BJF1	t	g	a	t	a	a
BJF2	.	.	.	.	.	.
BJF3	.	.	.	.	.	.
SYQ1	.	.	.	.	.	.
SYQ2	.	.	.	.	.	.
SYQ3	.	.	.	.	.	.
SXZ1	.	.	.	.	.	.
SXZ2	.	.	.	.	.	.
SXZ3	.	.	.	.	.	.
GSW1	.	.	.	.	.	.
GSW2	.	.	.	.	.	.
SCD1	.	.	.	.	.	.
SCD2	.	.	.	.	.	.
SCD3	.	.	.	.	.	.
SCY1	.	.	.	.	.	.
SCY2	.	.	.	.	.	.
[truncated: 29 more columns]

## Sheet: COX1
Domain: Data Coding Codon Start: 1
BJF1	t	c	g	c	g	a	c	a	a	t	g	a	t	t	a	t	t	t	t	c	a	a	c	a	a	a	t	c	a	t	a	a	a	g	a	t	a	t	t	g	g	a	a	c	t	c	t	a	t
BJF2	.	.	.	.	.	.	.	.	.	.	.	.	.	.	.	.	.	.	.	.	.	.	.	.	.	.	.	.	.	.	.	.	.	.	.	.	.	.	.	.	.	.	.	.	.	.	.	.	.
BJF3	.	.	.	.	.	.	.	.	.	.	.	.	.	.	.	.	.	.	.	.	.	.	.	.	.	.	.	.	.	.	.	.	.	.	.	.	.	.	.	.	.	.	.	.	.	.	.	.	.
SYQ1	.	.	.	.	.	.	.	.	.	.	.	.	.	.	.	.	.	.	.	.	.	.	.	.	.	.	.	.	.	.	.	.	.	.	.	.	.	.	.	.	.	.	.	.	.	.	.	.	.
SYQ2	.	.	.	.	.	.	.	.	.	.	.	.	.	.	.	.	.	.	.	.	.	.	.	.	.	.	.	.	.	.	.	.	.	.	.	.	.	.	.	.	.	.	.	.	.	.	.	.	.
SYQ3	.	.	.	.	.	.	.	.	.	.	.	.	.	.	.	.	.	.	.	.	.	.	.	.	.	.	.	.	.	.	.	.	.	.	.	.	.	.	.	.	.	.	.	.	.	.	.	.	.
SXZ1	.	.	.	.	.	.	.	.	.	.	.	.	.	.	.	.	.	.	.	.	.	.	.	.	.	.	.	.	.	.	.	.	.	.	.	.	.	.	.	.	.	.	.	.	.	.	.	.	.
SXZ2	.	.	.	.	.	.	.	.	.	.	.	.	.	.	.	.	.	.	.	.	.	.	.	.	.	.	.	.	.	.	.	.	.	.	.	.	.	.	.	.	.	.	.	.	.	.	.	.	.
SXZ3	.	.	.	.	.	.	.	.	.	.	.	.	.	.	.	.	.	.	.	.	.	.	.	.	.	.	.	.	.	.	.	.	.	.	.	.	.	.	.	.	.	.	.	.	c	.	.	.	.
GSW1	.	.	.	.	.	.	.	.	.	.	.	.	.	.	.	.	.	.	.	.	.	.	.	.	.	.	.	.	.	.	.	.	.	.	.	.	.	.	.	.	.	.	.	.	c	.	.	.	.
GSW2	.	.	.	.	.	.	.	.	.	.	.	.	.	.	.	.	.	.	.	.	.	.	.	.	.	.	.	.	.	.	.	.	.	.	.	.	.	.	.	.	.	.	.	.	c	.	.	.	.
SCD1	.	.	.	.	.	.	.	.	.	.	.	.	.	.	.	.	.	.	.	.	.	.	.	.	.	.	.	.	.	.	.	.	.	.	.	.	.	.	.	.	.	.	.	.	c	.	.	.	.
SCD2	.	.	.	.	.	.	.	.	.	.	.	.	.	.	.	.	.	.	.	.	.	.	.	.	.	.	.	.	.	.	.	.	.	.	.	.	.	.	.	.	.	.	.	.	c	.	.	.	.
SCD3	.	.	.	.	.	.	.	.	.	.	.	.	.	.	.	.	.	.	.	.	.	.	.	.	.	.	.	.	.	.	.	.	.	.	.	.	.	.	.	.	.	.	.	.	c	.	.	.	.
SCY1	.	.	.	.	a	.	.	.	.	.	.	.	.	.	.	.	.	.	.	.	.	.	.	.	.	.	.	.	.	.	.	.	.	.	.	.	.	.	.	.	.	.	.	.	c	.	.	.	.
SCY2	.	.	.	.	.	.	.	.	.	.	.	.	.	.	.	.	.	.	.	.	.	.	.	.	.	.	.	.	.	.	.	.	.	.	.	.	.	.	.	.	.	.	.	.	c	.	.	.	.
BJF1	g	t	g	g	g	a	a	c	t	t	c	t	t	t	a	a	g	a	a	t	t	c	t	a	a	t	t	c	g	a	g	c	a	g	a	g	t	t	a	g	g	c	c	a	t	c	c	t	g
BJF2	.	.	a	.	.	.	.	.	.	.	.	.	.	.	.	.	.	.	.	.	.	.	.	.	.	.	.	.	.	.	.	.	.	.	.	.	.	.	.	.	.	t	.	.	.	.	.	.	.
BJF3	.	.	.	.	.	.	.	.	.	.	.	.	.	.	.	.	.	.	.	.	.	.	.	.	.	.	.	.	.	.	.	.	.	.	.	.	.	.	.	.	.	.	.	.	.	.	.	.	.
SYQ1	.	.	a	.	.	.	.	.	.	.	.	.	.	.	.	.	.	.	.	.	.	.	.	.	.	.	.	.	.	.	.	.	.	.	.	.	.	.	.	.	.	.	.	.	.	.	.	.	.
SYQ2	.	.	.	.	.	.	.	.	.	.	.	.	.	.	.	.	.	.	.	.	.	.	.	.	.	.	.	.	.	.	.	.	.	.	.	.	.	.	.	.	.	.	.	.	.	.	.	.	.
SYQ3	.	.	.	.	.	.	.	.	.	.	.	.	.	.	.	.	.	.	.	.	.	.	.	.	.	.	.	.	.	.	.	.	.	.	.	.	.	.	.	.	.	.	.	.	.	.	.	.	.
SXZ1	.	.	.	.	.	.	.	.	.	.	.	.	.	.	.	.	.	.	.	.	.	.	.	.	.	.	.	.	.	.	.	.	.	.	.	.	.	.	.	.	.	.	.	.	.	.	.	.	.
SXZ2	.	.	.	.	.	.	.	.	.	.	.	.	c	.	.	.	.	t	.	.	.	.	.	.	.	.	.	.	.	.	.	.	.	.	.	.	.	.	.	.	.	.	.	.	.	.	.	.	.
SXZ3	.	.	a	.	.	.	.	.	.	.	.	.	.	.	.	.	.	.	.	.	.	.	.	.	.	.	.	.	.	.	.	.	.	.	.	.	.	.	.	.	.	.	.	.	.	.	.	.	.
GSW1	.	.	a	.	.	.	.	.	.	.	.	.	.	.	.	.	.	.	.	.	.	.	.	.	.	.	.	.	.	.	.	.	.	.	.	a	c	.	.	.	.	t	.	.	.	.	.	.	.
GSW2	.	.	a	.	.	.	.	.	.	.	.	.	.	.	.	.	.	.	.	.	.	.	.	.	.	.	.	.	.	.	.	.	.	.	.	a	c	.	.	.	.	t	.	.	.	.	.	.	.
SCD1	.	.	a	.	.	.	.	.	.	.	.	.	.	.	.	.	.	.	.	.	.	.	.	.	.	.	.	.	.	.	.	.	.	.	.	a	c	.	.	.	.	t	.	.	.	.	.	.	.
SCD2	.	.	a	.	.	.	.	.	.	.	.	.	.	.	.	.	.	.	.	.	.	.	.	.	.	.	.	.	.	.	.	.	.	.	.	a	c	.	.	.	.	t	.	.	.	.	.	.	.
SCD3	.	.	a	.	.	.	.	.	.	.	.	.	.	.	.	.	.	.	.	.	.	.	.	.	.	.	.	.	.	.	.	.	.	.	.	a	c	.	.	.	.	t	.	.	.	.	.	.	.
SCY1	.	.	a	.	.	.	.	.	.	.	.	.	.	.	.	.	.	.	.	.	.	.	.	.	.	.	.	.	.	.	.	.	.	.	.	a	c	.	.	.	.	t	.	.	.	.	.	.	.
SCY2	.	.	a	.	.	.	.	.	.	.	.	.	.	.	.	.	.	.	.	.	.	.	.	.	.	.	.	.	.	.	.	.	.	.	.	a	c	.	.	.	.	t	.	.	.	.	.	.	.
BJF1	a	a	t	g	t	a	a	t	t	g	t	t	a	c	a	g	c	t	c	a	c	g	c	t	t	t	t	g	t	t	a	t	a	a	t	t	t	t	t	t	t	c	a	t	a	g	t	t	a
BJF2	.	.	.	.	.	.	.	.	.	.	.	c	.	.	.	.	.	.	.	.	.	.	.	.	.	.	.	.	.	c	.	.	.	.	.	.	.	.	.	.	.	.	.	.	.	.	.	.	.
BJF3	.	.	.	.	.	.	.	.	.	.	.	.	.	.	.	.	.	.	.	.	.	.	.	.	.	.	.	.	.	.	.	.	.	.	.	.	.	.	.	.	.	.	.	.	.	.	.	.	.
SYQ1	.	.	.	.	.	.	.	.	.	.	.	.	.	.	.	.	.	.	.	.	.	.	.	.	.	.	.	.	.	.	.	.	.	.	.	.	.	.	.	.	.	.	.	.	.	.	.	.	.
SYQ2	.	.	.	.	.	.	.	.	.	.	.	.	.	.	.	.	.	.	.	.	.	.	.	.	.	.	.	.	.	.	.	.	.	.	.	.	.	.	.	.	.	.	.	.	.	.	.	.	.
SYQ3	.	.	.	.	.	.	.	.	.	.	.	.	.	.	.	.	.	.	.	.	.	.	.	.	.	.	.	.	.	.	.	.	.	.	.	.	.	.	.	.	.	.	.	.	.	.	.	.	.
SXZ1	.	.	.	.	.	.	.	.	.	.	.	.	.	.	.	.	.	.	.	.	.	.	.	.	.	.	.	.	.	.	.	.	.	.	.	.	.	.	.	.	.	.	.	.	.	.	.	.	.
SXZ2	.	.	.	.	.	.	.	.	.	.	.	.	.	.	.	.	.	.	.	.	.	.	.	.	.	.	.	.	.	.	.	.	.	.	.	.	.	.	.	.	.	.	.	.	.	.	.	.	.
SXZ3	.	.	.	.	.	.	.	.	.	.	.	.	.	.	.	.	.	.	.	.	.	.	.	.	.	.	.	.	.	.	.	.	.	.	.	.	.	.	.	.	.	.	.	.	.	.	.	.	.
GSW1	.	.	.	.	.	.	.	.	.	.	.	.	.	.	.	.	.	.	.	.	t	.	.	.	.	.	c	.	.	.	.	.	.	.	.	.	.	.	.	.	.	t	.	.	.	.	.	.	.
GSW2	.	.	.	.	.	.	.	.	.	.	.	.	.	.	.	.	.	.	.	.	t	.	.	.	.	.	c	.	.	.	.	.	.	.	.	.	.	.	.	.	.	t	.	.	.	.	.	.	.
SCD1	.	.	.	.	.	.	.	.	.	.	.	.	.	.	.	.	.	.	.	.	t	.	.	.	.	.	c	.	.	.	.	.	.	.	.	.	.	.	.	.	.	t	.	.	.	.	.	.	.
SCD2	.	.	.	.	.	.	.	.	.	.	.	.	.	.	.	.	.	.	.	.	t	.	.	.	.	.	c	.	.	.	.	.	.	.	.	.	.	.	.	.	.	t	.	.	.	.	.	.	.
SCD3	.	.	.	.	.	.	.	.	.	.	.	.	.	.	.	.	.	.	.	.	t	.	.	.	.	.	c	.	.	.	.	.	.	.	.	.	.	.	.	.	.	t	.	.	.	.	.	.	.
SCY1	.	.	.	.	.	.	.	.	.	.	.	.	.	.	.	.	.	.	.	.	t	.	.	.	.	.	c	.	.	.	.	.	.	.	.	.	.	.	.	.	.	t	.	.	.	.	.	.	.
SCY2	.	.	.	.	.	.	.	.	.	.	.	.	.	.	.	.	.	.	.	.	t	.	.	.	.	.	c	.	.	.	.	.	.	.	.	.	.	.	.	.	.	t	.	.	.	.	.	.	.
BJF1	t	g	a	c	t	a	a	t	t	c	c	t	t	t	a	a	t	a	t	t	a	g	g	a	g	c	c	c	c	a	g	a	t	a	t	a	g	c	a	t	t	t	c	c	t	c	g	a	a
BJF2	.	.	.	.	.	.	.	.	.	.	.	.	.	.	.	.	.	.	.	.	.	.	.	.	.	.	.	.	.	.	.	.	.	.	.	.	.	.	.	.	.	.	.	.	.	.	.	.	.
BJF3	.	.	.	.	.	.	.	.	.	.	.	.	.	.	.	.	.	.	.	.	.	.	.	.	.	.	.	.	.	.	.	.	.	.	.	.	.	.	.	.	.	.	.	.	.	.	.	.	.
SYQ1	.	.	.	.	.	.	.	.	.	.	.	.	.	.	.	.	.	.	.	.	.	.	.	.	.	.	.	.	.	.	.	.	.	.	.	.	.	.	.	.	.	.	.	.	.	.	.	.	.
SYQ2	.	.	.	.	.	.	.	.	.	.	.	.	.	.	.	.	.	.	.	.	.	.	.	.	.	.	.	.	.	.	.	.	.	.	.	.	.	.	.	.	.	.	.	.	.	.	.	.	.
SYQ3	.	.	.	.	.	.	.	.	.	.	.	.	.	.	.	.	.	.	.	.	.	.	.	.	.	.	.	.	.	.	.	.	.	.	.	.	.	.	.	.	.	.	.	.	.	.	.	.	.
SXZ1	.	.	.	.	.	.	.	.	.	.	.	.	.	.	.	.	.	.	.	.	.	.	.	.	.	.	.	.	.	.	.	.	.	.	.	.	.	.	.	.	.	.	.	.	.	.	.	.	.
SXZ2	.	.	.	.	.	.	.	.	.	.	.	.	.	.	.	.	.	.	.	.	g	.	.	.	.	.	.	.	.	.	.	.	.	.	.	.	.	.	.	.	.	.	.	.	.	.	.	.	.
SXZ3	.	.	.	.	.	.	.	.	.	.	.	.	.	.	.	.	.	.	.	.	.	.	.	.	.	.	.	.	.	.	.	.	.	.	.	.	.	.	.	.	.	.	.	.	.	.	.	.	.
GSW1	.	.	.	.	.	.	.	.	.	.	.	.	.	.	.	.	.	.	.	.	.	.	.	.	.	.	t	.	.	.	.	.	.	.	.	.	.	.	.	.	.	c	.	.	.	.	.	.	.
GSW2	.	.	.	.	.	.	.	.	.	.	.	.	.	.	.	.	.	.	.	.	.	.	.	.	.	.	t	.	.	.	.	.	.	.	.	.	.	.	.	.	.	c	.	.	.	.	.	.	.
SCD1	.	.	.	.	.	.	.	.	.	.	.	.	.	.	.	.	.	.	.	.	.	.	.	.	.	.	t	.	.	.	.	.	.	.	.	.	.	.	.	.	.	.	.	.	.	.	.	.	.
SCD2	.	.	.	.	.	.	.	.	.	.	.	.	.	.	.	.	.	.	.	.	.	.	.	.	.	.	t	.	.	.	.	.	.	.	.	.	.	.	.	.	.	c	.	.	.	.	.	.	.
SCD3	.	.	.	.	.	.	.	.	.	.	.	.	.	.	.	.	.	.	.	.	.	.	.	.	.	.	t	.	.	.	.	.	.	.	.	.	.	.	.	.	.	c	.	.	.	.	.	.	.
SCY1	.	.	.	.	.	.	.	.	.	.	.	.	.	.	.	.	.	.	.	.	.	.	.	.	.	.	t	.	.	.	.	.	.	.	.	.	.	.	.	.	.	c	.	.	.	.	.	.	.
SCY2	.	.	.	.	.	.	.	.	.	.	.	.	.	.	.	.	.	.	.	.	.	.	.	.	.	.	t	.	.	.	.	.	.	.	.	.	.	.	.	.	.	c	.	.	.	.	.	.	.
BJF1	c	c	t	t	c	a	t	t	a	a	c	c	t	t	a	t	t	a	t	t	a	a	c	t	a	g	a	g	g	a	a	t	a	g	t	t	g	a	a	a	c	t	g	g	t	g	c	a	g
BJF2	.	.	.	.	.	.	.	.	.	.	.	.	.	.	.	.	.	.	.	.	.	.	.	.	.	.	.	.	.	.	.	.	.	.	.	.	.	.	g	.	.	.	.	.	.	.	.	.	.
BJF3	.	.	.	.	.	.	.	.	.	.	.	.	.	.	.	.	.	.	.	.	.	.	.	.	.	.	.	.	.	.	.	.	.	.	.	.	.	.	.	.	.	.	.	.	.	.	.	.	.
SYQ1	.	.	.	.	.	.	.	.	.	.	.	.	.	.	.	.	.	.	.	.	.	.	.	.	.	.	.	.	.	.	.	.	.	.	.	.	.	.	.	.	.	.	.	.	.	.	.	.	.
SYQ2	.	.	.	.	.	.	.	.	.	.	.	.	.	.	.	.	.	.	.	.	.	.	.	.	.	.	.	.	.	.	.	.	.	.	.	.	.	.	.	.	.	.	.	.	.	.	.	.	.
SYQ3	.	.	.	.	.	.	.	.	.	.	.	.	.	.	.	.	.	.	.	.	.	.	.	.	.	.	.	.	.	.	.	.	.	.	.	.	.	.	.	.	.	.	.	.	.	.	.	.	.
SXZ1	.	.	.	.	.	.	.	.	.	.	.	.	.	.	.	.	.	.	.	.	.	.	.	.	.	.	.	.	.	g	.	.	.	.	.	.	.	.	g	.	.	.	.	.	.	.	.	.	.
SXZ2	.	.	.	.	.	.	.	.	.	.	.	.	.	.	.	.	.	.	.	.	.	.	.	.	.	.	.	.	.	.	.	.	.	.	.	.	.	.	.	.	.	.	.	.	.	.	.	.	.
SXZ3	.	.	.	.	.	.	.	.	.	.	.	.	.	.	.	.	.	.	.	.	.	.	.	.	.	.	.	.	.	.	.	.	.	.	.	.	.	.	g	.	.	.	.	.	.	.	.	.	.
GSW1	.	.	c	.	.	.	.	.	.	.	.	.	c	.	t	c	.	.	.	.	.	.	.	.	.	.	.	.	.	.	.	.	.	.	.	c	.	.	.	.	.	.	.	.	a	.	.	.	.
GSW2	.	.	c	.	.	.	.	.	.	.	.	.	c	.	t	c	.	.	.	.	.	.	.	.	.	.	.	.	.	.	.	.	.	.	.	c	.	.	.	.	.	.	.	.	a	.	.	.	.
SCD1	.	.	c	.	.	.	.	.	.	.	.	.	c	.	t	c	.	.	.	.	.	.	.	.	.	.	.	.	.	.	.	.	.	.	.	c	.	.	.	.	.	.	.	.	g	.	.	.	.
SCD2	.	.	c	.	.	.	.	.	.	.	.	.	c	.	t	c	.	.	.	.	.	.	.	.	.	.	.	.	.	.	.	.	.	.	.	c	.	.	.	.	.	.	.	.	g	.	.	.	.
SCD3	.	.	c	.	.	.	.	.	.	.	.	.	c	.	t	c	.	.	.	.	.	.	.	.	.	.	.	.	.	.	.	.	.	.	.	c	.	.	.	.	.	.	.	.	g	.	.	.	.
SCY1	.	.	c	.	.	.	.	.	.	.	.	.	c	.	t	c	.	.	.	.	.	.	.	.	.	.	.	.	.	.	.	.	.	.	.	c	.	.	.	.	.	.	.	.	g	.	.	.	.
SCY2	.	.	c	.	.	.	.	.	.	.	.	.	c	.	t	c	.	.	.	.	.	.	.	.	.	.	.	.	.	.	.	.	.	.	.	c	.	.	.	.	.	.	.	.	a	.	.	.	.
BJF1	t	c	t	a	g	t	a	a	t	a	t	t	g	c	a	c	a	t	g	g	a	g	g	a	g	c	a	t	c	a	g	t	t	g	a	t	t	t	a	g	c	c	a	t	t	t	t	t	t
BJF2	.	.	.	.	.	.	.	.	.	.	.	.	.	.	.	.	.	.	.	.	.	.	.	.	.	.	.	.	.	.	.	.	.	.	.	.	.	.	.	.	.	.	.	.	.	.	.	.	.
BJF3	.	.	.	.	.	.	.	.	.	.	.	.	.	.	.	.	.	.	.	.	.	.	.	.	.	.	.	.	.	.	.	.	.	.	.	.	.	.	.	.	.	.	.	.	.	.	.	.	.
SYQ1	.	.	.	.	.	.	.	.	.	.	.	.	.	.	.	.	.	.	.	.	.	.	.	.	.	.	.	.	.	.	.	.	.	.	.	.	.	.	.	.	.	.	.	.	.	.	.	.	.
SYQ2	.	.	.	.	.	.	.	.	.	.	.	.	.	.	.	.	.	.	.	.	.	.	.	.	.	.	.	.	.	.	.	.	.	.	.	.	.	.	.	.	.	.	.	.	.	.	.	.	.
SYQ3	.	.	.	.	.	.	.	.	.	.	.	.	.	.	.	.	.	.	.	.	.	.	.	.	.	.	.	.	.	.	.	.	.	.	.	.	.	.	.	.	.	.	.	.	.	.	.	.	.
SXZ1	.	.	.	.	.	.	.	.	.	.	.	.	.	.	.	.	.	.	.	.	.	.	.	.	.	.	.	.	.	.	.	.	.	.	.	.	.	.	.	.	.	.	.	.	.	.	.	.	.
SXZ2	.	.	.	.	.	.	.	.	.	.	.	.	.	.	.	.	.	.	.	.	.	.	.	.	.	.	.	.	.	.	.	.	.	.	.	.	.	.	.	.	.	.	.	.	.	.	.	.	.
SXZ3	.	.	.	.	.	.	.	.	.	.	.	.	.	.	.	.	.	.	.	.	.	.	.	.	.	.	.	.	.	.	.	.	.	.	.	.	.	.	.	.	.	.	.	.	.	.	.	.	.
GSW1	.	.	.	.	.	.	.	.	.	.	.	.	.	.	.	.	.	.	.	.	.	.	.	.	.	.	c	.	.	.	.	.	.	.	.	.	.	.	.	.	.	.	.	.	.	.	.	.	.
GSW2	.	.	.	.	.	.	.	.	.	.	.	.	.	.	.	.	.	.	.	.	.	.	.	.	.	.	t	.	.	.	.	.	.	.	.	.	.	.	.	.	.	.	.	.	.	.	.	.	.
SCD1	.	.	.	.	.	.	.	.	.	.	.	.	.	.	.	.	.	.	.	.	.	.	.	.	.	.	c	.	.	.	.	.	.	.	.	.	.	.	.	.	.	.	.	.	.	.	.	.	.
SCD2	.	.	.	.	.	.	.	.	.	.	.	.	.	.	.	.	.	.	.	.	.	.	.	.	.	.	c	.	.	.	.	.	.	.	.	.	.	.	.	.	.	.	.	.	.	.	.	.	.
SCD3	.	.	.	.	.	.	.	.	.	.	.	.	.	.	.	.	.	.	.	.	.	.	.	.	.	.	c	.	.	.	.	.	.	.	.	.	.	.	.	.	.	.	.	.	.	.	.	.	.
SCY1	.	.	.	.	.	.	.	.	.	.	.	.	.	.	.	.	.	.	.	.	.	.	.	.	.	.	c	.	.	.	.	.	.	.	.	.	.	.	.	.	.	.	.	.	.	.	.	.	.
SCY2	.	.	.	.	.	.	.	.	.	.	.	.	.	.	.	.	.	.	.	.	.	.	.	.	.	.	c	.	.	.	.	.	.	.	.	.	.	.	.	.	.	.	.	.	.	.	.	.	.
BJF1	t	t	a	g	g	a	g	c	a	g	t	a	a	a	t	t	t	t	a	t	t	a	c	a	a	c	a	g	t	t	a	t	t	a	a	t	a	t	a	c	g	a	g	c	t	a	c	c	g
BJF2	.	.	.	.	.	.	.	.	.	.	.	.	.	.	.	.	.	.	.	.	.	.	.	.	.	.	.	.	.	.	.	.	.	.	.	.	.	.	.	.	.	.	.	.	c	.	.	.	.
BJF3	.	.	.	.	.	.	.	.	.	.	.	.	.	.	.	.	.	.	.	.	.	.	.	.	.	.	.	.	.	.	.	.	.	.	.	.	.	.	.	.	.	.	.	.	.	.	.	.	.
SYQ1	.	.	.	.	.	.	.	.	.	.	.	.	.	.	.	.	.	.	.	.	.	.	.	.	.	.	.	.	.	.	.	.	.	.	.	.	.	.	.	.	.	.	.	.	c	.	.	.	.
SYQ2	.	.	.	.	.	.	.	.	.	.	.	.	.	.	.	.	.	.	.	.	.	.	.	.	.	.	.	.	.	.	.	.	.	.	.	.	.	.	.	.	.	.	.	.	.	.	.	.	.
SYQ3	.	.	.	.	.	.	.	.	.	.	.	.	.	.	.	.	.	.	.	.	.	.	.	.	.	.	.	.	.	.	.	.	.	.	.	.	.	.	.	.	.	.	.	.	.	.	.	.	.
SXZ1	.	.	.	.	.	.	.	.	.	.	.	.	.	.	.	.	.	.	.	.	.	.	.	.	.	.	.	.	.	.	.	.	.	.	.	.	.	.	.	.	.	.	.	.	.	.	.	.	.
SXZ2	.	.	.	.	.	.	.	.	.	.	.	.	.	.	.	.	.	.	.	.	.	.	.	.	.	.	.	.	.	.	.	.	.	.	.	.	.	.	.	.	.	.	.	.	.	.	.	.	.
SXZ3	.	.	.	.	.	.	.	.	.	.	.	.	.	.	.	.	.	.	.	.	.	.	.	.	.	.	.	.	.	.	.	.	.	.	.	.	.	.	.	.	.	.	.	.	c	.	.	.	.
GSW1	.	.	.	.	.	.	.	.	.	.	.	.	.	.	.	.	.	.	.	.	c	.	.	.	.	.	.	.	.	.	.	.	.	.	.	.	.	.	.	.	.	.	.	.	c	.	.	t	.
GSW2	.	.	.	.	.	.	.	.	.	.	.	.	.	.	.	.	.	.	.	.	c	.	.	.	.	.	.	.	.	.	.	.	.	.	.	.	.	.	.	.	.	.	.	.	c	.	.	t	.
SCD1	.	.	.	.	.	.	.	.	.	.	.	.	.	.	.	.	.	.	.	.	c	.	.	.	.	.	.	.	.	.	.	.	.	.	.	.	.	.	.	.	.	.	.	.	c	.	.	t	.
SCD2	.	.	.	.	.	.	.	.	.	.	.	.	.	.	.	.	.	.	.	.	c	.	.	.	.	.	.	.	.	.	.	.	.	.	.	.	.	.	.	.	.	.	.	.	c	.	.	t	.
SCD3	.	.	.	.	.	.	.	.	.	.	.	.	.	.	.	.	.	.	.	.	c	.	.	.	.	.	.	.	.	.	.	.	.	.	.	.	.	.	.	.	.	.	.	.	c	.	.	t	.
SCY1	.	.	.	.	.	.	.	.	.	.	.	.	.	.	.	.	.	.	.	.	c	.	.	.	.	.	.	.	.	.	.	.	.	.	.	.	.	.	.	.	.	.	.	.	c	.	.	t	.
SCY2	.	.	.	.	.	.	.	.	.	.	.	.	.	.	.	.	.	.	.	.	c	.	.	.	.	.	.	.	.	.	.	.	.	.	.	.	.	.	.	.	.	.	.	.	c	.	.	t	.
BJF1	a	c	t	t	g	a	t	c	a	g	t	t	g	t	t	a	t	t	a	c	t	g	c	t	g	t	c	t	t	a	c	t	t	t	t	a	t	t	g	t	c	t	c	t	t	c	c	t	g
BJF2	.	.	.	.	.	.	.	.	.	.	.	.	.	.	.	.	.	.	.	.	.	.	.	.	.	.	.	.	.	.	.	.	.	.	.	.	.	.	a	.	.	.	.	.	.	.	.	.	.
BJF3	.	.	.	.	.	.	.	.	.	.	.	.	.	.	.	.	.	.	.	.	.	.	.	.	.	.	.	.	.	.	.	.	.	.	.	.	.	.	.	.	.	.	.	.	.	.	.	.	.
SYQ1	.	.	.	.	.	.	.	.	.	.	.	.	.	.	.	.	.	.	.	.	.	.	.	.	.	.	a	.	.	g	.	.	.	.	.	.	.	.	.	.	.	.	.	.	.	.	.	.	.
SYQ2	.	.	.	.	.	.	.	.	.	.	.	.	.	.	.	.	.	.	.	.	.	.	.	.	.	.	.	.	.	.	.	.	.	.	.	.	.	.	.	.	.	.	.	.	.	.	.	.	.
SYQ3	.	.	.	.	.	.	.	.	.	.	.	.	.	.	.	.	.	.	.	.	.	.	.	.	.	.	.	.	.	.	.	.	.	.	.	.	.	.	.	.	.	.	.	.	.	.	.	.	.
SXZ1	.	.	.	.	.	.	.	.	.	.	.	.	.	.	.	.	.	.	.	.	.	.	.	.	.	.	.	.	.	.	.	.	.	.	.	.	.	.	.	.	.	.	.	.	.	.	.	.	.
SXZ2	.	.	.	.	.	.	.	.	.	.	.	.	.	.	.	.	.	.	.	.	.	.	.	.	.	.	.	.	.	.	.	.	.	.	.	.	.	.	.	.	.	.	.	.	.	.	.	.	.
SXZ3	.	.	.	.	.	.	.	.	t	.	.	.	.	.	.	.	.	.	.	.	.	.	.	.	.	.	a	.	.	g	.	.	.	.	.	.	.	.	.	.	.	.	.	.	.	.	.	.	.
GSW1	.	.	.	.	.	.	.	.	.	.	.	.	.	.	.	.	.	.	.	.	.	.	.	.	.	.	.	.	.	.	.	.	.	.	.	.	.	.	a	.	.	.	.	.	.	.	.	.	.
GSW2	.	.	.	.	.	.	.	.	.	.	.	.	.	.	.	.	.	.	.	.	.	.	.	.	.	.	.	.	.	.	.	.	.	.	.	.	.	.	a	.	.	.	.	.	.	.	.	.	.
SCD1	.	.	.	.	.	.	.	.	.	.	.	.	.	.	.	.	.	.	.	.	.	.	.	.	.	.	.	.	.	.	.	.	.	.	.	.	.	.	a	.	.	.	.	.	.	.	.	.	.
SCD2	.	.	.	.	.	.	.	.	.	.	.	.	.	.	.	.	.	.	.	.	.	.	.	.	.	.	.	.	.	.	.	.	.	.	.	.	.	.	a	.	.	.	.	.	.	.	.	.	.
SCD3	.	.	.	.	.	.	.	.	.	.	.	.	.	.	.	.	.	.	.	.	.	.	.	.	.	.	.	.	.	.	.	.	.	.	.	.	.	.	a	.	.	.	.	.	.	.	.	.	.
SCY1	.	.	.	.	.	.	.	.	.	.	.	.	.	.	.	.	.	.	.	.	.	.	.	.	.	.	.	.	.	.	.	.	.	.	.	.	.	.	a	.	.	.	.	.	.	.	.	.	.
SCY2	.	.	.	.	.	.	.	.	.	.	.	.	.	.	.	.	.	.	.	.	.	.	.	.	.	.	.	.	.	.	.	.	.	.	.	.	.	.	a	.	.	.	.	.	.	.	.	.	.
BJF1	a	c	a	g	a	t	c	g	a	a	a	c	t	t	a	a	a	t	a	c	t	t	c	a	t	t	c	t	t	t	g	a	c	c	c	t	g	c	a	g	g	a	g	g	g	g	g	a	g
BJF2	.	.	.	.	.	.	.	.	.	.	.	.	.	.	.	.	.	.	.	.	.	.	.	.	.	.	.	.	.	.	.	.	.	.	.	.	.	.	.	.	.	.	.	.	a	.	.	t	.
BJF3	.	.	.	.	.	.	.	.	.	.	.	.	.	.	.	.	.	.	.	.	.	.	.	.	.	.	.	.	.	.	.	.	.	.	.	.	.	.	.	.	.	.	.	.	.	.	.	.	.
SYQ1	.	.	.	.	.	.	.	.	.	.	.	.	.	.	.	.	.	c	.	.	.	.	.	.	.	.	.	.	.	.	.	.	.	.	.	.	.	.	.	.	.	.	.	.	a	.	.	t	.
SYQ2	.	.	.	.	.	.	.	.	.	.	.	.	.	.	.	.	.	.	.	.	.	.	.	.	.	.	.	.	.	.	.	.	.	.	.	.	.	.	.	.	.	.	.	.	.	.	.	.	.
SYQ3	.	.	.	.	.	.	.	.	.	.	.	.	.	.	.	.	.	.	.	.	.	.	.	.	.	.	.	.	.	.	.	.	.	.	.	.	.	.	.	.	.	.	.	.	.	.	.	.	.
SXZ1	.	.	.	.	.	.	.	.	.	.	.	.	.	.	.	.	.	.	.	.	.	.	.	.	.	.	.	.	.	.	.	.	.	.	.	.	.	.	g	.	.	.	.	.	a	.	.	.	.
SXZ2	.	.	.	.	.	.	.	.	.	.	.	.	.	.	.	.	.	.	.	.	.	.	.	.	.	.	.	.	.	.	.	.	.	.	.	.	.	.	g	.	.	.	.	.	a	.	.	.	.
SXZ3	.	.	.	.	.	.	.	.	.	.	.	.	.	.	.	.	.	.	.	.	g	.	.	.	.	.	.	.	.	.	.	.	.	.	.	.	.	.	.	.	.	.	.	.	a	.	.	t	.
GSW1	.	.	.	.	.	.	.	.	.	.	.	t	.	.	.	.	.	.	.	.	.	.	.	.	.	.	.	.	.	.	.	.	.	.	.	.	.	.	.	.	.	.	.	.	.	.	.	.	.
GSW2	.	.	.	.	.	.	.	.	.	.	.	t	.	.	.	.	.	.	.	.	.	.	.	.	.	.	.	.	.	.	.	.	t	.	.	.	.	.	.	.	.	.	.	.	a	.	.	.	.
SCD1	.	.	.	.	.	.	.	.	.	.	.	t	.	.	.	.	.	.	.	.	.	.	.	.	.	.	.	.	.	.	.	.	t	.	.	.	.	.	.	.	.	.	.	.	a	.	.	.	.
SCD2	.	.	.	.	.	.	.	.	.	.	.	t	.	.	.	.	.	.	.	.	.	.	.	.	.	.	.	.	.	.	.	.	.	.	.	.	.	.	g	.	.	.	.	.	a	.	.	.	.
SCD3	.	.	.	.	.	.	.	.	.	.	.	t	.	.	.	.	.	.	.	.	.	.	.	.	.	.	.	.	.	.	.	.	t	.	.	.	.	.	.	.	.	.	.	.	a	.	.	.	.
SCY1	.	.	.	.	.	.	.	.	.	.	.	t	.	.	.	.	.	.	.	.	.	.	.	.	.	.	.	.	.	.	.	.	t	.	.	.	.	.	.	.	.	.	.	.	a	.	.	.	.
SCY2	.	.	.	.	.	.	.	.	.	.	.	t	.	.	.	.	.	.	.	.	.	.	.	.	.	.	.	.	.	.	.	.	.	.	.	.	.	.	.	.	.	.	.	.	a	.	.	.	.
BJF1	t	t	t	t	t	t	g	g	a	c	a	t	c	c	a	g	a	a	g	t	a	t	a	t	a	t	t	t	t	a	a	t	t	t	t	a	c	c	a	g	g	a	t	t	t	g	g	g	a
BJF2	.	.	.	.	.	.	.	.	.	.	.	.	.	.	.	.	.	.	.	.	.	.	.	.	.	.	.	.	.	.	.	.	.	.	.	.	.	.	.	.	.	.	.	.	.	.	.	.	.
BJF3	.	.	.	.	.	.	.	.	.	.	.	.	.	.	.	.	.	.	.	.	.	.	.	.	.	.	.	.	.	.	.	.	.	.	.	.	.	.	.	.	.	.	.	.	.	.	.	.	.
SYQ1	.	.	.	.	.	.	.	.	.	.	.	.	.	.	.	.	.	.	.	.	.	.	.	.	.	.	.	.	.	.	.	.	.	.	.	.	.	.	.	.	.	.	.	.	.	.	.	.	.
SYQ2	.	.	.	.	.	.	.	.	.	.	.	.	.	.	.	.	.	.	.	.	.	.	.	.	.	.	.	.	.	.	.	.	.	.	.	.	.	.	.	.	.	.	.	.	.	.	.	.	.
SYQ3	.	.	.	.	.	.	.	.	.	.	.	.	.	.	.	.	.	.	.	.	.	.	.	.	.	.	.	.	.	.	.	.	.	.	.	.	.	.	.	.	.	.	.	.	.	.	.	.	.
SXZ1	.	.	.	.	.	.	.	.	.	.	.	.	.	.	.	.	.	.	.	.	.	.	.	.	.	.	.	.	.	.	.	.	.	.	.	.	.	.	.	.	.	.	.	.	.	.	.	.	.
SXZ2	.	.	.	.	.	.	.	.	.	.	.	.	.	.	.	.	.	.	.	.	.	.	.	.	.	.	.	.	.	.	.	.	.	.	.	.	.	.	.	.	.	.	.	.	.	.	.	.	.
SXZ3	.	.	.	.	.	.	.	.	.	.	.	.	.	.	.	.	.	.	.	.	.	.	.	.	.	.	.	.	.	.	.	.	.	.	.	.	.	.	.	.	.	.	.	.	.	.	.	.	.
GSW1	.	.	.	.	.	.	.	.	.	.	.	.	.	.	t	.	.	.	.	.	.	.	.	.	.	.	.	.	.	.	.	.	.	.	.	.	.	.	.	.	.	.	.	.	.	.	.	t	.
GSW2	.	.	.	.	.	.	.	.	g	.	.	.	.	.	t	.	.	.	.	.	.	.	.	.	.	.	.	.	.	.	.	.	.	.	.	.	.	.	.	.	.	.	.	.	.	.	.	t	.
SCD1	.	.	.	.	.	.	.	.	g	.	.	.	.	.	t	.	.	.	.	.	.	.	.	.	.	.	.	.	.	.	.	.	.	.	.	.	.	.	.	.	.	.	.	.	.	.	.	t	.
SCD2	.	.	.	.	.	.	.	.	.	.	.	.	.	.	t	.	.	.	.	.	.	.	.	.	.	.	.	.	.	.	.	.	.	.	.	.	.	.	.	.	.	.	.	.	.	.	.	t	.
SCD3	.	.	.	.	.	.	.	.	.	.	.	.	.	.	t	.	.	.	.	.	.	.	.	.	.	.	.	.	.	.	.	.	.	.	.	.	.	.	.	.	.	.	.	.	.	.	.	t	.
SCY1	.	.	.	.	.	.	.	.	g	.	.	.	.	.	t	.	.	.	.	.	.	.	.	.	.	.	.	.	.	.	.	.	.	.	.	.	.	.	.	.	.	.	.	.	.	.	.	t	.
SCY2	.	.	.	.	.	.	.	.	.	.	.	.	.	.	t	.	.	.	.	.	.	.	.	.	.	.	.	.	.	.	.	.	.	.	.	.	.	.	.	.	.	.	.	.	.	.	.	t	.
BJF1	g	g	a	a	a	a	a	a	a	g	a	a	a	c	t	t	t	t	g	g	a	a	c	t	t	t	a	g	g	g	a	t	g	a	t	t	t	a	t	g	c	t	a	t	a	t	t	a	g
BJF2	.	.	.	.	.	.	.	.	.	.	.	.	.	.	.	.	.	.	.	.	.	.	.	.	.	.	.	.	.	.	.	.	a	.	.	.	.	.	.	.	.	.	.	.	.	.	.	.	.
BJF3	.	.	.	.	.	.	.	.	.	.	.	.	.	.	.	.	.	.	.	.	.	.	.	.	.	.	.	.	.	.	.	.	.	.	.	.	.	.	.	.	.	.	.	.	.	.	.	.	.
SYQ1	.	.	.	.	.	.	.	.	.	.	.	.	.	.	.	.	.	.	.	.	.	.	.	.	.	.	.	.	.	.	.	.	a	.	.	.	.	.	.	.	.	.	.	.	.	.	.	.	.
SYQ2	.	.	.	.	.	.	.	.	.	.	.	.	.	.	.	.	.	.	.	.	.	.	.	.	.	.	.	.	.	.	.	.	.	.	.	.	.	.	.	.	.	.	.	.	.	.	.	.	.
SYQ3	.	.	.	.	.	.	.	.	.	.	.	.	.	.	.	.	.	.	.	.	.	.	.	.	.	.	.	.	.	.	.	.	.	.	.	.	.	.	.	.	.	.	.	.	.	.	.	.	.
SXZ1	.	.	.	.	.	.	.	.	.	.	.	.	.	.	.	.	.	.	.	.	.	.	.	.	.	.	.	.	.	.	.	.	.	.	.	.	.	.	.	.	.	.	.	.	.	.	.	.	.
SXZ2	.	.	.	.	.	.	.	.	.	.	.	.	.	.	.	.	.	.	.	.	.	.	.	.	.	.	.	.	.	.	.	.	.	.	.	.	.	.	.	.	.	.	.	.	.	.	.	.	.
SXZ3	.	.	g	.	.	.	.	.	.	.	.	.	.	.	.	.	.	.	.	.	.	.	.	.	.	.	.	.	.	.	.	.	.	.	.	.	.	.	.	.	.	.	.	.	.	.	.	.	.
GSW1	.	.	.	.	.	.	.	.	g	.	.	.	.	.	c	.	.	.	.	.	.	.	.	.	c	.	.	.	.	a	.	.	a	.	.	.	.	.	.	.	.	.	.	.	.	.	.	.	.
GSW2	.	.	.	.	.	.	.	.	g	.	.	.	.	.	c	.	.	.	.	.	.	.	.	.	c	.	.	.	.	a	.	.	a	.	.	.	.	.	.	.	.	.	.	.	.	.	.	.	.
SCD1	.	.	.	.	.	.	.	.	g	.	.	.	.	.	c	.	.	.	.	.	.	.	.	.	c	.	.	.	.	a	.	.	a	.	.	.	.	.	.	.	.	.	.	.	.	.	.	.	.
SCD2	.	.	.	.	.	.	.	.	g	.	.	.	.	.	c	.	.	.	.	.	.	.	.	.	c	.	.	.	.	a	.	.	a	.	.	.	.	.	.	.	.	.	.	.	.	.	.	.	.
SCD3	.	.	.	.	.	.	.	.	g	.	.	.	.	.	c	.	.	.	.	.	.	.	.	.	c	.	.	.	.	a	.	.	a	.	.	.	.	.	.	.	.	.	.	.	.	.	.	.	.
SCY1	.	.	.	.	.	.	.	.	g	.	.	.	.	.	c	.	.	.	.	.	.	.	.	.	c	.	.	.	.	a	.	.	a	.	.	.	.	.	.	.	.	.	.	.	.	.	.	.	.
SCY2	.	.	.	.	.	.	.	.	g	.	.	.	.	.	c	.	.	.	.	.	.	.	.	.	c	.	.	.	.	a	.	.	a	.	.	.	.	.	.	.	.	.	.	.	.	.	.	.	.
BJF1	g	c	t	c	a	t	c	a	c	a	t	a	t	t	t	a	c	t	g	t	a	g	g	a	a	t	a	g	a	t	g	t	t	g	a	t	a	c	t	c	g	a	g	c	t	t	a	t	t
BJF2	.	.	.	.	.	.	.	.	.	.	.	.	.	.	.	.	.	.	.	.	.	.	.	.	.	.	.	.	.	.	.	.	.	.	.	.	.	.	.	.	.	.	.	.	.	.	.	.	.
BJF3	.	.	.	.	.	.	.	.	.	.	.	.	.	.	.	.	.	.	.	.	.	.	.	.	.	.	.	.	.	.	.	.	.	.	.	.	.	.	.	.	.	.	.	.	.	.	.	.	.
SYQ1	.	.	.	.	.	.	.	.	.	.	.	.	.	.	.	.	.	.	.	.	.	.	.	.	.	.	.	.	.	.	.	.	.	.	.	.	.	.	.	.	.	.	.	.	.	.	.	.	.
SYQ2	.	.	.	.	.	.	.	.	.	.	.	.	.	.	.	.	.	.	.	.	.	.	.	.	.	.	.	.	.	.	.	.	.	.	.	.	.	.	.	.	.	.	.	.	.	.	.	.	.
SYQ3	.	.	.	.	.	.	.	.	.	.	.	.	.	.	.	.	.	.	.	.	.	.	.	.	.	.	.	.	.	.	.	.	.	.	.	.	.	.	.	.	.	.	.	.	.	.	.	.	.
SXZ1	.	.	.	.	.	.	.	.	.	.	.	.	.	.	.	.	.	.	.	.	.	.	.	.	.	.	.	.	.	.	.	.	.	.	.	.	.	.	.	.	.	.	.	.	.	.	.	.	.
SXZ2	.	.	.	.	.	.	.	.	.	.	.	.	.	.	.	.	.	.	.	.	.	.	.	.	.	.	.	.	.	.	.	.	.	.	.	.	.	.	.	.	.	.	.	.	.	.	.	.	.
SXZ3	.	.	.	.	.	.	.	.	.	.	.	.	.	.	.	.	.	.	.	.	.	.	.	.	.	.	.	.	.	.	.	.	.	.	.	.	.	.	.	.	.	.	.	.	.	.	.	.	.
GSW1	.	.	.	.	.	.	.	.	.	.	.	.	.	.	.	.	.	.	.	.	.	.	.	t	.	.	.	.	.	.	.	.	a	.	.	.	.	.	.	.	.	.	.	.	a	.	.	c	.
GSW2	.	.	.	.	.	.	.	.	.	.	.	.	.	.	.	.	.	.	.	.	.	.	.	t	.	.	.	.	.	.	.	.	a	.	.	.	.	.	.	.	.	.	.	.	a	.	.	c	.
SCD1	.	.	.	.	.	.	.	.	.	.	.	.	.	.	.	.	.	.	.	.	.	.	.	t	.	.	.	.	.	.	.	.	a	.	.	.	.	.	.	.	.	.	.	.	a	.	.	c	.
SCD2	.	.	.	.	.	.	.	.	.	.	.	.	.	.	.	.	.	.	.	.	.	.	.	t	.	.	.	.	.	.	.	.	a	.	.	.	.	.	.	.	.	.	.	.	a	.	.	c	.
SCD3	.	.	.	.	.	.	.	.	.	.	.	.	.	.	.	.	.	.	.	.	.	.	.	c	.	.	.	.	.	.	.	.	a	.	.	.	.	.	.	.	.	.	.	.	a	.	.	c	.
SCY1	.	.	.	.	.	.	.	.	.	.	.	.	.	.	.	.	.	.	.	.	.	.	.	t	.	.	.	.	.	.	.	.	a	.	.	.	.	.	.	.	.	.	.	.	a	.	.	c	.
SCY2	.	.	.	.	.	.	.	.	.	.	.	.	.	.	.	.	.	.	.	.	.	.	.	t	.	.	.	.	.	.	.	.	a	.	.	.	.	.	.	.	.	.	.	.	a	.	.	c	.
BJF1	c	c	t	a	c	a	g	g	a	a	t	t	a	a	a	a	t	t	t	t	t	a	g	t	t	g	a	t	t	g	g	c	t	a	c	t	a	t	t	c	a	t	g	g	a	t	a	t	c
BJF2	.	.	.	.	.	.	.	.	.	.	.	.	.	.	.	.	.	.	.	.	.	.	.	.	.	.	.	.	.	a	.	.	c	.	.	.	.	.	.	.	.	c	.	.	.	.	.	.	.
BJF3	.	.	.	.	.	.	.	.	.	.	.	.	.	.	.	.	.	.	.	.	.	.	.	.	.	.	.	.	.	.	.	.	.	.	.	.	.	.	.	.	.	.	.	.	.	.	.	.	.
SYQ1	.	.	.	.	.	.	.	.	.	.	.	.	.	.	.	.	.	.	.	.	.	.	.	.	.	.	.	.	.	.	.	.	.	.	.	.	.	.	.	.	.	.	.	.	.	.	.	.	.
SYQ2	.	.	.	.	.	.	.	.	.	.	.	.	.	.	.	.	.	.	.	.	.	.	.	.	.	.	.	.	.	.	.	.	.	.	.	.	.	.	.	.	.	.	.	.	.	.	.	.	.
SYQ3	.	.	.	.	.	.	.	.	.	.	.	.	.	.	.	.	.	.	.	.	.	.	.	.	.	.	.	.	.	.	.	.	.	.	.	.	.	.	.	.	.	.	.	.	.	.	.	.	.
SXZ1	.	.	.	.	.	.	.	.	.	.	.	.	.	.	.	.	.	.	.	.	.	.	.	.	.	.	.	.	.	a	.	.	.	.	.	.	.	.	.	.	.	.	.	.	.	.	.	.	.
SXZ2	.	.	.	.	.	.	.	.	.	.	.	.	.	.	.	.	.	.	.	.	.	.	.	.	.	.	.	.	.	.	.	.	.	.	.	.	.	.	.	.	.	.	.	.	.	.	.	.	.
SXZ3	.	.	.	.	.	.	.	.	.	.	.	.	.	.	.	.	.	.	.	.	.	.	.	.	.	.	.	.	.	.	.	.	.	.	.	.	.	.	.	.	.	.	.	.	.	.	.	.	.
GSW1	.	.	.	.	.	.	.	.	.	.	.	.	.	.	.	.	.	.	.	.	.	.	.	.	.	.	.	.	.	a	.	.	.	.	.	.	.	.	.	.	.	.	.	.	.	.	.	.	.
GSW2	.	.	.	.	.	.	.	.	.	.	.	.	.	.	.	.	.	.	.	.	.	.	.	.	.	.	.	.	.	a	.	.	.	.	.	.	.	.	.	.	.	.	.	.	.	.	.	.	.
SCD1	.	.	.	.	.	.	.	.	.	.	.	.	.	.	.	.	.	.	.	.	.	.	.	.	.	.	.	.	.	a	.	.	.	.	.	.	.	.	.	.	.	.	.	.	.	.	.	.	.
SCD2	.	.	.	.	.	.	.	.	.	.	.	.	.	.	.	.	.	.	.	.	.	.	.	.	.	.	.	.	.	a	.	.	.	.	.	.	.	.	.	.	.	.	.	.	.	.	.	.	.
SCD3	.	.	.	.	.	.	.	.	.	.	.	.	.	.	.	.	.	.	.	.	.	.	.	.	.	.	.	.	.	a	.	.	.	.	.	.	.	.	.	.	.	.	.	.	.	.	.	.	.
SCY1	.	.	.	.	.	.	.	.	.	.	.	.	.	.	.	.	.	.	.	.	.	.	.	.	.	.	.	.	.	a	.	.	.	.	.	.	.	.	.	.	.	.	.	.	.	.	.	.	.
SCY2	.	.	.	.	.	.	.	.	.	.	.	.	.	.	.	.	.	.	.	.	.	.	.	.	.	.	.	.	.	a	.	.	.	.	.	.	.	.	.	.	.	.	.	.	.	.	.	.	.
BJF1	g	c	t	t	t	a	g	g	a	t	t	t	a	t	t	t	t	t	t	t	a	t	t	t	a	c	a	g	t	t	g	g	t	g	g	a	t	t	a	a	c	t	g	g	a	g	t	t	a
BJF2	.	.	.	.	.	.	.	.	.	.	.	.	.	.	.	.	.	.	.	.	.	.	.	.	.	.	.	.	.	.	.	.	c	.	.	.	.	.	.	.	.	.	.	.	.	.	.	.	.
BJF3	.	.	.	.	.	.	.	.	.	.	.	.	.	.	.	.	.	.	.	.	.	.	.	.	.	.	.	.	.	.	.	.	g	.	.	.	.	.	.	.	.	.	.	.	.	.	.	.	.
SYQ1	.	.	.	.	.	.	.	.	.	.	.	.	.	.	.	.	.	.	.	.	.	.	.	.	.	.	.	.	.	.	.	.	.	.	.	.	.	.	.	.	.	.	.	.	.	.	.	.	.
SYQ2	.	.	.	.	.	.	.	.	.	.	.	.	.	.	.	.	.	.	.	.	.	.	.	.	.	.	.	.	.	.	.	.	.	.	.	.	.	.	.	.	.	.	.	.	.	.	.	.	.
SYQ3	.	.	.	.	.	.	.	.	.	.	.	.	.	.	.	.	.	.	.	.	.	.	.	.	.	.	.	.	.	.	.	.	.	.	.	.	.	.	.	.	.	.	.	.	.	.	.	.	.
SXZ1	.	.	.	.	.	.	.	.	g	.	.	.	.	.	.	.	.	.	.	.	.	.	.	.	.	.	.	.	.	.	.	.	.	.	.	.	.	.	.	.	.	.	.	.	.	.	.	.	.
SXZ2	.	.	.	.	.	.	.	.	.	.	.	.	.	.	.	.	.	.	.	.	.	.	.	.	.	.	.	.	.	.	.	.	.	.	.	.	.	.	.	.	.	.	.	.	.	.	.	.	.
SXZ3	.	.	.	.	.	.	.	.	.	.	.	.	.	.	.	.	.	.	.	.	.	.	.	c	.	.	.	.	.	.	.	.	.	.	.	.	.	.	.	.	.	.	.	.	.	.	.	.	.
GSW1	.	.	.	.	.	.	.	.	.	.	.	.	.	.	.	.	.	.	.	.	.	.	.	c	.	.	.	.	.	.	.	.	.	.	.	.	.	.	.	.	.	.	.	.	t	.	.	.	.
GSW2	.	.	.	.	.	.	.	.	.	.	.	.	.	.	.	.	.	.	.	.	.	.	.	c	.	.	.	.	.	.	.	.	.	.	.	.	.	.	.	.	.	.	.	.	c	.	.	.	.
SCD1	.	.	.	.	.	.	.	.	.	.	.	.	.	.	.	.	.	.	.	.	.	.	.	c	.	.	.	.	.	.	.	.	.	.	.	.	.	.	.	.	.	.	.	.	t	.	.	.	.
SCD2	.	.	.	.	.	.	.	.	.	.	.	.	.	.	.	.	.	.	.	.	.	.	.	c	.	.	.	.	.	.	.	.	.	.	.	.	.	.	.	.	.	.	.	.	t	.	.	.	.
SCD3	.	.	.	.	.	.	.	.	.	.	.	.	.	.	.	.	.	.	.	.	.	.	.	c	.	.	.	.	.	.	.	.	.	.	.	.	.	.	.	.	.	.	.	.	t	.	.	.	.
SCY1	.	.	.	.	.	.	.	.	g	.	.	.	.	.	.	.	.	.	.	.	.	.	.	c	.	.	.	.	.	.	.	.	.	.	.	.	.	.	.	.	.	.	.	.	t	.	.	.	.
SCY2	.	.	.	.	.	.	.	.	.	.	.	.	.	.	.	.	.	.	.	.	.	.	.	c	.	.	.	.	.	.	.	.	.	.	.	.	.	.	.	.	.	.	.	.	t	.	.	.	.
BJF1	c	t	a	c	a	t	g	a	t	a	c	t	t	a	t	t	a	t	g	t	t	g	t	a	g	c	c	c	a	t	t	t	t	c	a	c	t	a	t	g	t	g	c	t	a	t	c	c	a
BJF2	.	.	.	.	.	.	.	.	.	.	.	.	.	.	.	.	.	.	.	.	.	.	.	.	.	.	.	.	.	.	.	.	.	.	.	.	.	.	.	.	.	a	.	.	.	.	.	.	.
BJF3	.	.	.	.	.	.	.	.	.	.	.	.	.	.	.	.	.	.	.	.	.	.	.	.	.	.	.	.	.	.	.	.	.	.	.	.	.	.	.	.	.	.	.	.	.	.	.	.	.
SYQ1	.	.	.	.	.	.	.	.	.	.	.	.	.	.	.	.	.	.	.	.	.	.	.	.	.	.	.	.	.	.	.	.	.	.	.	t	.	.	.	.	.	a	.	.	.	.	.	.	.
SYQ2	.	.	.	.	.	.	.	.	.	.	.	.	.	.	.	.	.	.	.	.	.	.	.	.	.	.	.	.	.	.	.	.	.	.	.	.	.	.	.	.	.	.	.	.	.	.	.	.	.
SYQ3	.	.	.	.	.	.	.	.	.	.	.	.	.	.	.	.	.	.	.	.	.	.	.	.	.	.	.	.	.	.	.	.	.	.	.	.	.	.	.	.	.	.	.	.	.	.	.	.	.
SXZ1	.	.	.	.	.	.	.	.	.	.	.	.	.	.	.	.	.	.	.	.	.	.	.	.	.	.	.	.	.	.	.	.	.	.	.	.	.	.	.	.	.	.	.	.	.	.	.	.	.
SXZ2	.	.	.	.	.	.	.	.	.	.	.	.	.	.	c	.	.	.	.	.	.	.	.	.	.	.	.	.	.	.	.	.	.	.	.	.	.	.	.	.	.	a	.	.	.	.	.	.	.
SXZ3	.	.	.	.	.	.	.	.	.	.	.	.	.	.	.	.	.	.	.	.	.	.	.	.	.	.	.	.	.	.	.	.	.	.	.	t	.	.	.	.	.	a	.	.	.	.	.	.	.
GSW1	.	.	.	.	.	.	.	.	.	.	.	.	.	.	c	.	.	.	.	.	.	.	.	.	.	.	.	.	.	.	.	.	.	.	.	.	.	.	.	.	.	a	t	.	.	.	.	t	.
GSW2	.	.	.	.	.	c	.	.	.	.	.	.	.	.	c	.	.	.	.	.	.	.	.	.	.	.	.	.	.	.	.	.	.	.	.	.	.	.	.	.	.	a	t	.	.	.	.	t	.
SCD1	.	.	.	.	.	.	.	.	.	.	.	.	.	.	c	.	.	.	.	.	.	.	.	.	.	.	.	.	.	.	.	.	.	.	.	.	.	.	.	.	.	a	t	.	.	.	.	t	.
SCD2	.	.	.	.	.	.	.	.	.	.	.	.	.	.	c	.	.	.	.	.	.	.	.	.	.	.	.	.	.	.	.	.	.	.	.	.	.	.	.	.	.	a	t	.	.	.	.	t	.
SCD3	.	.	.	.	.	.	.	.	.	.	.	.	.	.	c	.	.	.	.	.	.	.	.	.	.	.	.	.	.	.	.	.	.	.	.	.	.	.	.	.	.	a	t	.	.	.	.	t	.
SCY1	.	.	.	.	.	.	.	.	.	.	.	.	.	.	c	.	.	.	.	.	.	.	.	.	.	.	.	.	.	.	.	.	.	.	.	.	.	.	.	.	.	a	t	.	.	.	.	t	.
SCY2	.	.	.	.	.	.	.	.	.	.	.	.	.	.	c	.	.	.	.	.	.	.	.	.	.	.	.	.	.	.	.	.	.	.	.	.	.	.	.	.	.	a	t	.	.	.	.	t	.
BJF1	t	t	t	g	t	t	c	a	c	t	g	a	t	a	c	c	c	a	t	t	a	t	t	t	a	c	t	g	g	g	c	t	a	a	a	c	t	t	a	a	a	c	t	c	c	t	a	t	c
BJF2	.	.	.	.	.	.	.	.	.	.	.	.	.	.	t	.	.	.	.	.	.	.	.	.	.	.	.	.	.	.	.	.	.	.	.	.	.	.	.	.	.	.	.	.	t	.	.	c	.
BJF3	.	.	.	.	.	.	.	.	.	.	.	.	.	.	.	.	.	.	.	.	.	.	.	.	.	.	.	.	.	.	.	.	.	.	.	.	.	.	.	.	.	.	.	.	.	.	.	.	.
SYQ1	.	.	.	.	.	.	.	.	.	.	.	.	.	.	.	.	.	.	.	.	.	.	.	.	.	.	.	.	.	.	.	.	.	.	.	.	.	.	.	.	.	.	.	.	t	.	.	.	.
SYQ2	.	.	.	.	.	.	.	.	.	.	.	.	.	.	.	.	.	.	.	.	.	.	.	.	.	.	.	.	.	.	.	.	.	.	.	.	.	.	.	.	.	.	.	.	.	.	.	.	.
SYQ3	.	.	.	.	.	.	.	.	.	.	.	.	.	.	.	.	.	.	.	.	.	.	.	.	.	.	.	.	.	.	.	.	.	.	.	.	.	.	.	.	.	.	.	.	.	.	.	.	.
SXZ1	.	.	.	.	.	.	.	.	.	.	.	.	.	.	.	.	.	.	.	.	.	.	.	.	.	.	.	.	.	.	.	.	.	.	.	.	.	.	.	.	.	.	.	.	.	.	.	.	.
SXZ2	.	.	.	.	.	.	.	.	.	.	.	.	.	.	.	.	.	.	.	.	.	.	.	.	.	.	.	.	.	.	.	.	.	.	.	.	.	.	.	.	.	.	.	.	.	.	.	.	.
SXZ3	.	.	.	.	.	.	.	.	.	.	.	.	.	.	.	.	.	.	.	.	.	.	.	.	.	.	.	.	.	.	.	.	.	.	.	.	.	.	.	.	.	.	.	.	t	.	.	.	.
GSW1	.	.	.	.	.	.	.	.	.	.	.	.	.	.	.	.	.	t	.	.	.	.	.	.	.	.	.	.	.	a	t	.	.	.	.	.	.	.	.	.	.	.	.	.	t	.	.	c	t
GSW2	.	.	.	.	.	.	.	.	.	.	.	.	.	.	.	.	.	t	.	.	.	.	.	.	.	.	.	.	.	a	t	.	.	.	.	.	.	.	.	.	.	.	.	.	t	.	.	c	t
SCD1	.	.	.	.	.	.	.	.	.	.	.	.	.	.	.	.	.	t	.	.	.	.	.	.	.	.	.	.	.	a	t	.	.	.	.	.	.	.	.	.	.	.	.	.	t	.	.	c	t
SCD2	.	.	.	.	.	.	.	.	.	.	.	.	.	.	.	.	.	t	.	.	.	.	.	.	.	.	.	.	.	a	t	.	.	.	.	.	.	.	.	.	.	.	.	.	t	.	.	c	t
SCD3	.	.	.	.	.	.	.	.	.	.	.	.	.	.	t	.	.	t	.	.	.	.	.	.	.	.	.	.	.	a	t	.	.	.	.	.	.	.	.	.	.	.	.	.	t	.	.	c	t
SCY1	.	.	.	.	.	.	.	.	.	.	.	.	.	.	.	.	.	t	.	.	.	.	.	.	.	.	.	.	.	a	t	.	.	.	.	.	.	.	.	.	.	.	.	.	t	.	.	c	t
SCY2	.	.	.	.	.	.	.	.	.	.	.	.	.	.	.	.	.	t	.	.	.	.	.	.	.	.	.	.	.	a	t	.	.	.	.	.	.	.	.	.	.	.	.	.	t	.	.	c	t
BJF1	t	t	a	g	g	t	g	t	a	a	a	t	c	t	a	a	c	c	t	t	t	t	t	c	c	c	c	c	a	a	c	a	t	t	t	t	t	t	a	g	g	t	t	t	a	g	c	a	g
BJF2	.	.	.	.	.	.	.	.	.	.	.	.	.	.	.	.	.	.	.	.	.	.	.	.	.	.	t	.	.	.	.	.	.	.	.	.	.	.	.	.	.	.	.	.	.	.	.	.	.
BJF3	.	.	.	.	.	.	.	.	.	.	.	.	.	.	.	.	.	.	.	.	.	.	.	.	.	.	.	.	.	.	.	.	.	.	.	.	.	.	.	.	.	.	.	.	.	.	.	.	.
SYQ1	.	.	.	.	.	.	.	.	.	.	.	.	.	.	.	.	.	.	.	.	.	.	.	.	.	.	.	.	.	.	.	.	.	.	.	.	.	.	.	.	.	.	.	.	.	.	.	.	.
SYQ2	.	.	.	.	.	.	.	.	.	.	.	.	.	.	.	.	.	.	.	.	.	.	.	.	.	.	.	.	.	.	.	.	.	.	.	.	.	.	.	.	.	.	.	.	.	.	.	.	.
SYQ3	.	.	.	.	.	.	.	.	.	.	.	.	.	.	.	.	.	.	.	.	.	.	.	.	.	.	.	.	.	.	.	.	.	.	.	.	.	.	.	.	.	.	.	.	.	.	.	.	.
SXZ1	.	.	.	.	.	.	.	.	.	.	.	.	.	.	.	.	.	.	.	.	.	.	.	.	.	.	.	.	.	.	.	.	.	.	.	.	.	.	.	.	.	.	.	.	.	.	.	.	.
SXZ2	.	.	.	.	.	.	.	.	.	.	.	.	.	.	.	.	.	.	.	.	.	.	.	.	.	.	.	.	.	.	.	.	.	.	.	.	.	.	.	.	.	.	.	.	.	.	.	.	.
SXZ3	.	.	.	.	.	.	.	.	.	.	.	.	.	.	.	.	.	.	.	.	.	.	.	.	.	.	.	.	.	.	.	.	.	.	.	.	.	.	.	.	.	.	.	.	.	.	.	.	.
GSW1	.	.	.	.	.	.	.	.	.	.	.	.	t	.	.	.	.	t	.	.	.	.	.	t	.	.	t	.	.	.	.	.	.	.	.	.	.	.	.	.	.	.	.	.	.	.	.	.	.
GSW2	.	.	.	.	.	.	.	.	.	.	.	.	t	.	.	.	.	t	.	.	.	.	.	t	.	.	t	.	.	.	.	.	.	.	.	.	.	.	.	.	.	.	.	.	.	.	.	.	.
SCD1	.	.	.	.	.	.	.	.	.	.	.	.	t	.	.	.	.	t	.	.	.	.	.	t	.	.	t	.	.	.	.	.	.	.	.	.	.	.	.	.	.	.	.	.	.	.	.	.	.
SCD2	.	.	.	.	.	.	.	.	.	.	.	.	t	.	.	.	.	t	.	.	.	.	.	t	.	.	t	.	.	.	.	.	.	.	.	.	.	.	.	.	.	.	.	.	.	.	.	.	.
SCD3	.	.	.	.	.	.	.	.	.	.	.	.	t	.	.	.	.	t	.	.	.	.	.	t	.	.	t	.	.	.	.	.	.	.	.	.	.	.	.	.	.	.	.	.	.	.	.	.	.
SCY1	.	.	.	.	.	.	.	.	.	.	.	.	t	.	.	.	.	t	.	.	.	.	.	t	.	.	t	.	.	.	.	.	.	.	.	.	.	.	.	.	.	.	.	.	.	.	.	.	.
SCY2	.	.	.	.	.	.	.	.	.	.	.	.	t	.	.	.	.	t	.	.	.	.	.	t	.	.	t	.	.	.	.	.	.	.	.	.	.	.	.	.	.	.	.	.	.	.	.	.	.
BJF1	g	a	t	g	c	t	t	a	t	a	c	t	t	c	a	t	g	a	a	a	t	g	t	t	a	t	c	t	c	t	a	c	t	a	t	t	g	g	g	t	c	t	t	c	t	a	t	c	t
BJF2	.	.	c	.	.	.	.	.	.	.	.	.	.	.	.	.	.	.	.	.	.	.	.	.	.	.	.	.	.	.	.	.	.	.	.	c	.	.	.	.	.	.	.	.	.	.	.	.	.
BJF3	.	.	.	.	.	.	.	.	.	.	.	.	.	.	.	.	.	.	.	.	.	.	.	.	.	.	.	.	.	.	.	.	.	.	.	.	.	.	.	.	.	.	.	.	.	.	.	.	.
SYQ1	.	.	.	.	.	.	.	.	.	.	.	.	.	.	.	.	.	.	.	.	.	.	.	.	.	.	.	.	.	.	.	.	.	.	.	.	.	.	a	.	.	.	.	.	.	.	.	.	.
SYQ2	.	.	.	.	.	.	.	.	.	.	.	.	.	.	.	.	.	.	.	.	.	.	.	.	.	.	.	.	.	.	.	.	.	.	.	.	.	.	.	.	.	.	.	.	.	.	.	.	.
SYQ3	.	.	.	.	.	.	.	.	.	.	.	.	.	.	.	.	.	.	.	.	.	.	.	.	g	.	.	.	.	.	.	.	.	.	.	.	.	.	a	.	.	.	.	.	.	.	.	.	.
SXZ1	.	.	.	.	.	.	.	.	.	.	.	.	.	.	.	.	.	.	.	.	.	.	.	.	.	.	.	.	.	.	.	.	.	.	.	.	.	.	a	.	.	.	.	.	.	.	.	.	.
SXZ2	.	.	.	.	.	.	.	.	.	.	.	.	.	.	.	.	.	.	.	.	.	.	.	.	.	.	.	.	.	.	.	.	.	.	.	.	.	.	.	.	.	.	.	.	.	.	.	.	.
SXZ3	.	.	.	.	.	.	.	.	.	.	.	.	.	.	.	.	.	.	.	.	.	.	.	.	.	.	.	.	.	.	.	.	.	.	.	.	.	.	.	.	.	.	.	.	.	.	.	.	.
GSW1	.	.	.	.	.	.	.	.	.	.	.	.	.	.	.	.	.	.	.	.	.	.	.	.	.	.	t	.	.	.	.	.	.	.	.	.	.	.	.	.	.	.	.	.	.	.	.	t	.
GSW2	.	.	.	.	.	.	.	.	.	.	.	.	.	.	.	.	.	.	.	.	.	.	.	.	.	.	t	.	.	.	.	.	.	.	.	.	.	.	a	.	.	.	.	.	.	.	.	t	.
SCD1	.	.	.	.	.	.	.	.	.	.	.	.	.	.	.	.	.	.	.	.	.	.	.	.	.	.	t	.	.	.	.	.	.	.	.	.	.	.	.	.	.	.	.	.	.	.	.	t	.
SCD2	.	.	.	.	.	.	.	.	.	.	.	.	.	.	.	.	.	.	.	.	.	.	.	.	.	.	t	.	.	.	.	.	.	.	.	.	.	.	.	.	.	.	.	.	.	.	.	t	.
SCD3	.	.	.	.	.	.	.	.	.	.	.	.	.	.	.	.	.	.	.	.	.	.	.	.	.	.	t	.	.	.	.	.	.	.	.	.	.	.	.	.	.	.	.	.	.	.	.	t	.
SCY1	.	.	.	.	.	.	.	.	.	.	.	.	.	.	.	.	.	.	.	.	.	.	.	.	.	.	t	.	.	.	.	.	.	.	.	.	.	.	.	.	.	.	.	.	.	.	.	t	.
SCY2	.	.	.	.	.	.	.	.	.	.	.	.	.	.	.	.	.	.	.	.	.	.	.	.	.	.	t	.	.	.	.	.	.	.	.	.	.	.	.	.	.	.	.	.	.	.	.	t	.
BJF1	a	t	c	a	t	t	t	g	a	a	a	t	a	g	t	a	t	a	g	t	a	t	c	c	t	a	t	a	a	t	c	a	a	a	t	t	a	t	t	t	t	t	c	c	a	a	t	a	c
BJF2	.	.	.	.	.	.	.	.	.	.	.	.	.	.	.	.	.	.	.	.	.	.	.	.	.	.	.	.	.	.	.	.	.	.	.	.	.	.	.	.	.	.	.	.	.	.	.	.	.
BJF3	.	.	.	.	.	.	.	.	.	.	.	.	.	.	.	.	.	.	.	.	.	.	.	.	.	.	.	.	.	.	.	.	.	.	.	.	.	.	.	.	.	.	.	.	.	.	.	.	.
SYQ1	.	.	.	.	.	.	.	.	.	.	.	.	.	.	.	.	.	.	.	.	.	.	.	.	.	.	.	.	.	.	.	.	.	.	.	.	.	.	.	.	.	.	.	.	.	.	.	.	.
SYQ2	.	.	.	.	.	.	.	.	.	.	.	.	.	.	.	.	.	.	.	.	.	.	.	.	.	.	.	.	.	.	.	.	.	.	.	.	.	.	.	.	.	.	.	.	.	.	.	.	.
SYQ3	.	.	.	.	.	.	.	.	.	.	.	.	.	.	.	.	.	.	.	.	.	.	.	.	.	.	.	.	.	.	.	.	.	.	.	.	.	.	.	.	.	.	.	.	.	.	.	.	.
SXZ1	.	.	.	.	.	.	.	.	.	.	.	.	.	.	.	.	.	.	.	.	.	.	.	.	.	.	.	.	.	.	.	.	.	.	.	.	.	.	.	.	.	.	.	.	.	.	.	.	.
SXZ2	.	.	.	.	.	.	.	.	.	.	.	.	.	.	.	.	.	.	.	.	.	.	.	.	.	.	.	.	.	.	.	.	.	.	.	.	.	.	.	.	.	.	.	.	.	.	.	.	.
SXZ3	.	.	.	.	.	.	.	.	.	.	.	.	.	.	.	.	.	.	.	.	.	.	.	.	.	.	.	.	.	.	.	.	.	.	.	.	.	.	.	.	.	.	.	.	.	.	.	.	.
GSW1	.	.	.	.	.	.	.	.	.	.	.	.	.	.	.	.	.	.	.	.	.	.	.	.	.	.	.	.	.	.	.	.	.	.	.	.	.	.	.	.	.	.	.	.	.	.	.	.	.
GSW2	.	.	.	.	.	.	.	.	.	.	.	.	.	.	.	.	.	.	.	.	.	.	.	.	.	.	.	.	.	.	.	.	.	.	.	.	.	.	.	.	.	.	.	.	.	.	.	.	.
SCD1	.	.	.	.	.	.	.	.	.	.	.	.	.	.	.	.	.	.	.	.	.	.	.	.	.	.	.	.	.	.	.	.	.	.	.	.	.	.	.	.	.	.	.	.	.	.	.	.	.
SCD2	.	.	.	.	.	.	.	.	.	.	.	.	.	.	.	.	.	.	.	.	.	.	.	.	.	.	.	.	.	.	.	.	.	.	.	.	.	.	.	.	.	.	.	.	.	.	.	.	.
SCD3	.	.	.	.	.	.	.	.	.	.	.	.	.	.	.	.	.	.	.	.	.	.	.	.	.	.	.	.	.	.	.	.	.	.	.	.	.	.	.	.	.	.	.	.	.	.	.	.	.
SCY1	.	.	.	.	.	.	.	.	.	.	.	.	.	.	.	.	.	.	.	.	.	.	.	.	.	.	.	.	.	.	.	.	.	.	.	.	.	.	.	.	.	.	.	.	.	.	.	.	.
SCY2	.	.	.	.	.	.	.	.	.	.	.	.	.	.	.	.	.	.	.	.	.	.	.	.	.	.	.	.	.	.	.	.	.	.	.	.	.	.	.	.	.	.	.	.	.	.	.	.	.
BJF1	a	a	t	a	t	t	c	c	t	c	c	c	g	c	a	g	a	g	c	a	t	t	c	c	t	a	t	g	c	t	g	a	a	t	t	a	c	c	t	t	t	a	c	t	t	t	a	t	a
BJF2	.	.	.	.	c	.	.	.	.	.	.	.	a	.	.	.	.	a	.	.	.	.	.	.	.	.	.	.	.	.	.	.	.	.	.	.	.	.	.	.	.	.	.	.	.	.	.	.	.
BJF3	.	.	.	.	.	.	.	.	.	.	.	.	.	.	.	.	.	.	.	.	.	.	.	.	.	.	.	.	.	.	.	.	.	.	.	.	.	.	.	.	.	.	.	.	.	.	.	.	.
SYQ1	.	.	.	.	.	.	.	.	.	.	.	.	.	.	.	.	.	.	.	.	.	.	.	a	.	.	.	.	.	.	.	.	.	.	.	.	.	.	.	.	.	.	.	.	.	.	.	.	.
SYQ2	.	.	.	.	.	.	.	.	.	.	.	.	.	.	.	.	.	.	.	.	.	.	.	.	.	.	.	.	.	.	.	.	.	.	.	.	.	.	.	.	.	.	.	.	.	.	.	.	.
SYQ3	.	.	.	.	.	.	.	.	.	.	.	.	.	.	.	.	.	.	.	.	.	.	.	.	.	.	.	.	.	.	.	.	.	.	.	.	.	.	.	.	.	.	.	.	.	.	.	.	.
SXZ1	.	.	.	.	.	.	.	.	.	.	.	.	.	.	.	.	.	.	.	.	.	.	.	.	.	.	.	.	.	.	.	.	.	.	.	.	.	.	.	.	.	.	.	.	.	.	.	.	.
SXZ2	.	.	.	.	.	.	.	.	.	.	.	.	.	.	.	.	.	.	.	.	.	.	.	.	.	.	.	.	.	.	.	.	.	.	.	.	.	.	.	.	.	.	.	.	.	.	.	.	.
SXZ3	.	.	.	.	.	.	.	.	.	.	.	.	.	.	.	.	.	.	.	.	.	.	.	.	.	.	.	.	.	.	.	.	.	.	.	.	.	.	.	.	.	.	.	.	a	.	.	.	.
GSW1	.	.	.	.	.	.	.	.	.	.	.	t	.	.	.	.	.	a	.	.	.	.	.	.	.	.	.	.	.	.	.	.	.	.	.	.	.	.	.	.	.	.	.	.	.	.	.	.	.
GSW2	.	.	.	.	.	.	.	.	.	.	.	t	.	.	.	.	.	a	.	.	.	.	.	.	.	.	.	.	.	.	.	.	.	.	.	.	.	.	.	.	.	.	.	.	.	.	.	.	.
SCD1	.	.	.	.	.	.	.	.	.	.	.	.	.	.	.	.	.	a	.	.	.	.	.	.	.	.	.	.	.	.	.	.	.	.	.	.	.	.	.	.	.	.	.	.	.	.	.	.	.
SCD2	.	.	.	.	.	.	.	.	.	.	.	t	.	.	.	.	.	a	.	.	.	.	.	.	.	.	.	.	.	.	.	.	.	.	.	.	.	.	.	.	.	.	.	.	.	.	.	.	.
SCD3	.	.	.	.	.	.	.	.	.	.	.	t	.	.	.	.	.	a	.	.	.	.	.	.	.	.	.	.	.	.	.	.	.	.	.	.	.	.	.	.	.	.	.	.	.	.	.	.	.
SCY1	.	.	.	.	.	.	.	.	.	.	.	t	.	.	.	.	.	a	.	.	.	.	.	.	.	.	.	.	.	.	.	.	.	.	.	.	.	.	.	.	.	.	.	.	.	.	.	.	.
SCY2	.	.	.	.	.	.	.	.	.	.	.	t	.	.	.	.	.	a	.	.	.	.	.	.	.	.	.	.	.	.	.	.	.	.	.	.	.	.	.	.	.	.	.	.	.	.	.	.	.
[truncated: 29 more columns]

## Sheet: COX2
Domain: Data
BJF1	a	t	g	g	c	a	a	c	a	t	g	a	t	c	a	a	a	t	t	t	a	a	a	t	t	t	c	c	a	a	g	a	t	a	g	t	g	c	t	t	c	t	c	c	t	t	t	a	a
BJF2	.	.	.	.	.	.	.	.	.	.	.	.	.	.	.	.	.	.	.	.	.	.	.	.	.	.	.	.	.	.	.	.	.	.	.	.	.	.	.	.	.	.	.	.	.	.	.	.	.
BJF3	.	.	.	.	.	.	.	.	.	.	.	.	.	.	.	.	.	.	.	.	.	.	.	.	.	.	.	.	.	.	.	.	.	.	.	.	.	.	.	.	.	.	.	.	.	.	.	.	.
SYQ1	.	.	.	.	.	.	.	.	.	.	.	.	.	.	.	.	.	.	.	.	.	.	.	.	.	.	.	.	.	.	.	.	.	.	.	.	.	.	.	.	.	.	.	.	.	.	.	.	.
SYQ2	.	.	.	.	.	.	.	.	.	.	.	.	.	.	.	.	.	.	.	.	.	.	.	.	.	.	.	.	.	.	.	.	.	.	.	.	.	.	.	.	.	.	.	.	.	.	.	.	.
SYQ3	.	.	.	.	.	.	.	.	.	.	.	.	.	.	.	.	.	.	.	.	.	.	.	.	.	.	.	.	.	.	.	.	.	.	.	.	.	.	.	.	.	.	.	.	.	.	.	.	.
SXZ1	.	.	.	.	.	.	.	.	.	.	.	.	.	.	.	.	.	.	.	.	.	.	.	.	.	.	.	.	.	.	.	.	.	.	.	.	.	.	.	.	.	.	.	.	.	.	.	.	.
SXZ2	.	.	.	.	.	.	.	.	.	.	.	.	.	.	.	.	.	.	.	.	.	.	.	.	.	.	.	.	.	.	.	.	.	.	.	.	.	.	.	.	.	.	.	.	.	.	.	.	.
SXZ3	.	.	.	.	.	.	.	.	.	.	.	.	.	.	.	.	.	.	.	.	.	.	.	.	.	.	.	.	.	.	.	.	.	.	.	.	.	.	.	.	.	.	.	.	.	.	.	.	.
GSW1	.	.	.	.	.	.	.	.	.	.	.	.	.	.	.	.	.	.	.	.	.	.	.	.	.	.	.	.	.	.	.	.	.	.	.	.	.	.	.	.	.	.	.	.	.	.	.	.	.
GSW2	.	.	.	.	.	.	.	.	.	.	.	.	.	.	.	.	.	.	.	.	.	.	.	.	.	.	.	.	.	.	.	.	.	.	.	.	.	.	.	.	.	.	.	.	.	.	.	.	.
SCD1	.	.	.	.	.	.	.	.	.	.	.	.	.	.	.	.	.	.	.	.	.	.	.	.	.	.	.	.	.	.	.	.	.	.	.	.	.	.	.	.	.	.	.	.	.	.	.	.	.
SCD2	.	.	.	.	.	.	.	.	.	.	.	.	.	.	.	.	.	.	.	.	.	.	.	.	.	.	.	.	.	.	.	.	.	.	.	.	.	.	.	.	.	.	.	.	.	.	.	.	.
SCD3	.	.	.	.	.	.	.	.	.	.	.	.	.	.	.	.	.	.	.	.	.	.	.	.	.	.	.	.	.	.	.	.	.	.	.	.	.	.	.	.	.	.	.	.	.	.	.	.	.
SCY1	.	.	.	.	.	.	.	.	.	.	.	.	.	.	.	.	.	.	.	.	.	.	.	.	.	.	.	.	.	.	.	.	.	.	.	.	.	.	.	.	.	.	.	.	.	.	.	.	.
SCY2	.	.	.	.	.	.	.	.	.	.	.	.	.	.	.	.	.	.	.	.	.	.	.	.	.	.	.	.	.	.	.	.	.	.	.	.	.	.	.	.	.	.	.	.	.	.	.	.	.
BJF1	t	t	t	a	t	t	a	a	t	t	t	t	a	a	t	t	a	t	a	a	t	t	a	c	t	a	t	a	t	t	a	a	t	t	a	g	a	t	a	c	t	t	a	a	t	a	t	a	t
BJF2	.	.	.	.	.	.	.	.	.	.	.	.	.	.	.	.	.	.	.	.	.	.	.	.	.	.	.	.	.	.	.	.	.	.	.	.	.	.	.	.	.	.	.	.	.	.	.	.	.
BJF3	.	.	.	.	.	.	.	.	.	.	.	.	.	.	.	.	.	.	.	.	.	.	.	.	.	.	.	.	.	.	.	.	.	.	.	.	.	.	.	.	.	.	.	.	.	.	.	.	.
SYQ1	.	.	.	.	.	.	.	.	.	.	.	.	.	.	.	.	.	.	.	.	.	.	.	.	.	.	.	.	.	.	.	.	.	.	.	.	.	.	.	.	.	.	.	.	.	.	.	.	.
SYQ2	.	.	.	.	.	.	.	.	.	.	.	.	.	.	.	.	.	.	.	.	.	.	.	.	.	.	.	.	.	.	.	.	.	.	.	.	.	.	.	.	.	.	.	.	.	.	.	.	.
SYQ3	.	.	.	.	.	.	.	.	.	.	.	.	.	.	.	.	.	.	.	.	.	.	.	.	.	.	.	.	.	.	.	.	.	.	.	.	.	.	.	.	.	.	.	.	.	.	.	.	.
SXZ1	.	.	.	.	.	.	.	.	.	.	.	.	.	.	.	.	.	.	.	.	.	.	.	.	.	.	.	.	.	.	.	.	.	.	.	.	.	.	.	.	.	.	.	.	.	.	.	.	.
SXZ2	.	.	.	.	.	.	.	.	.	.	.	.	.	.	.	.	.	.	.	.	.	.	.	.	.	.	.	.	.	.	.	.	.	.	.	.	.	.	.	.	.	.	.	.	.	.	.	.	.
SXZ3	.	.	.	.	.	.	.	.	.	.	.	.	.	.	.	.	.	.	.	.	.	.	.	.	.	.	.	.	.	.	.	.	.	.	.	.	.	.	.	.	.	.	.	.	.	.	.	.	.
GSW1	.	.	.	.	.	.	.	.	.	.	.	.	.	.	.	.	.	.	.	.	.	.	.	.	.	g	.	.	.	.	.	.	.	.	.	.	.	.	.	.	.	.	.	.	.	.	.	.	.
GSW2	.	.	.	.	.	.	.	.	.	.	.	.	.	.	.	.	.	.	.	.	.	.	.	.	.	g	.	.	.	.	.	.	.	.	.	.	.	.	.	.	.	.	.	.	.	.	.	.	.
SCD1	.	.	.	.	.	.	.	.	.	.	.	.	.	.	.	.	.	.	.	.	.	.	.	.	.	g	.	.	.	.	.	.	.	.	.	.	.	.	.	.	.	.	.	.	.	.	.	.	.
SCD2	.	.	.	.	.	.	.	.	.	.	.	.	.	.	.	.	.	.	.	.	.	.	.	.	.	g	.	.	.	.	.	.	.	.	.	.	.	.	.	.	.	.	.	.	.	.	.	.	.
SCD3	.	.	.	.	.	.	.	.	.	.	.	.	.	.	.	.	.	.	.	.	.	.	.	.	.	g	.	.	.	.	.	.	.	.	.	.	.	.	.	.	.	.	.	.	.	.	.	.	.
SCY1	.	.	.	.	.	.	.	.	.	.	.	.	.	.	.	.	.	.	.	.	.	.	.	.	.	g	.	.	.	.	.	.	.	.	.	.	.	.	.	.	.	.	.	.	.	.	.	.	.
SCY2	.	.	.	.	.	.	.	.	.	.	.	.	.	.	.	.	.	.	.	.	.	.	.	.	.	g	.	.	.	.	.	.	.	.	.	.	.	.	.	.	.	.	.	.	.	.	.	.	.
BJF1	a	c	c	t	t	c	t	t	t	c	a	g	g	t	c	a	a	a	t	a	a	t	t	g	a	a	a	t	t	a	t	t	t	g	a	a	c	a	a	t	c	a	t	g	c	c	a	g	c
BJF2	.	.	.	.	.	.	.	.	.	.	.	.	.	.	.	.	.	.	.	.	.	.	.	.	.	.	.	.	.	.	.	.	.	.	.	.	.	.	.	.	.	.	.	.	.	.	.	.	.
BJF3	.	.	.	.	.	.	.	.	.	.	.	.	.	.	.	.	.	.	.	.	.	.	.	.	.	.	.	.	.	.	.	.	.	.	.	.	.	.	.	.	.	.	.	.	.	.	.	.	.
SYQ1	.	.	.	.	.	.	.	.	.	.	.	.	.	.	.	.	.	.	.	.	.	.	.	.	.	.	.	.	.	.	.	.	.	.	.	.	.	.	.	.	.	.	.	a	.	.	.	.	.
SYQ2	.	.	.	.	.	.	.	.	.	.	.	.	.	.	.	.	.	.	.	.	.	.	.	.	.	.	.	.	.	.	.	.	.	.	.	.	.	.	.	.	.	.	.	.	.	.	.	.	.
SYQ3	.	.	.	.	.	.	.	.	.	.	.	.	.	.	.	.	.	.	.	.	.	.	.	.	.	.	.	.	.	.	.	.	.	.	.	.	.	.	.	.	.	.	.	.	.	.	.	.	.
SXZ1	.	.	.	.	.	.	.	.	.	.	.	.	.	.	.	.	.	.	.	.	.	.	.	.	.	.	.	.	.	.	.	.	.	.	.	.	.	.	.	.	.	.	.	a	.	.	.	.	.
SXZ2	.	.	.	.	.	.	.	.	.	.	.	.	.	.	.	.	.	.	.	.	.	.	.	.	.	.	.	.	.	.	.	.	.	.	.	.	.	.	.	.	.	.	.	.	.	.	.	.	.
SXZ3	.	.	.	.	.	.	.	.	.	.	.	.	.	.	.	.	.	.	.	.	.	.	.	.	.	.	.	.	.	.	.	.	.	.	.	.	.	.	.	.	.	.	.	.	.	.	.	.	.
GSW1	.	.	.	.	.	.	.	.	.	.	.	.	.	a	.	.	.	.	.	.	.	.	.	.	.	.	.	.	.	.	.	.	.	.	.	.	.	.	.	.	.	.	.	.	.	.	t	.	.
GSW2	.	.	.	.	.	.	.	.	.	.	c	.	.	a	.	.	.	.	.	.	.	.	.	.	.	.	.	.	.	.	.	.	.	.	.	.	.	.	.	.	.	.	.	.	.	.	t	.	.
SCD1	.	.	.	.	.	.	.	.	.	.	.	.	.	a	.	.	.	.	.	.	.	.	.	.	.	.	.	.	.	.	.	.	.	.	.	.	.	.	.	.	.	.	.	a	.	.	t	.	.
SCD2	.	.	.	.	.	.	.	.	.	.	.	.	.	a	.	.	.	.	.	.	.	.	.	.	.	.	.	.	.	.	.	.	.	.	.	.	.	.	.	.	t	.	.	a	.	.	t	.	.
SCD3	.	.	.	.	.	.	.	.	.	.	.	.	.	a	.	.	.	.	.	.	.	.	.	.	.	.	.	.	.	.	.	.	.	.	.	.	.	.	.	.	.	.	.	.	.	.	t	.	.
SCY1	.	.	.	.	.	.	.	.	.	.	.	.	.	a	.	.	.	.	.	.	.	.	.	.	.	.	.	.	.	.	.	.	.	.	.	.	.	.	.	.	.	.	.	.	.	.	t	.	.
SCY2	.	.	.	.	.	.	.	.	.	.	.	.	.	a	.	.	.	.	.	.	.	.	.	.	.	.	.	.	.	.	.	.	.	.	.	.	.	.	.	.	.	.	.	.	.	.	t	.	.
BJF1	t	t	a	c	g	t	c	t	t	t	t	a	t	a	t	t	t	a	t	t	a	g	a	c	g	a	a	a	t	t	a	a	t	a	a	t	c	c	t	t	c	t	c	t	t	a	c	t	c
BJF2	.	.	.	.	.	.	.	.	.	.	.	.	.	.	.	.	.	.	.	.	.	.	.	.	.	.	.	.	.	.	.	.	.	.	.	c	.	.	.	.	.	.	.	.	.	.	.	.	.
BJF3	.	.	.	.	.	.	.	.	.	.	.	.	.	.	.	.	.	.	.	.	.	.	.	.	.	.	.	.	.	.	.	.	.	.	.	.	.	.	.	.	.	.	.	.	.	.	.	.	.
SYQ1	.	.	.	.	.	.	.	.	.	.	.	.	.	.	.	.	.	.	.	.	.	.	.	.	.	.	.	.	.	.	.	.	.	.	.	.	.	.	.	.	.	.	.	.	.	.	.	.	.
SYQ2	.	.	.	.	.	.	.	.	.	.	.	.	.	.	.	.	.	.	.	.	.	.	.	.	.	.	.	.	.	.	.	.	.	.	.	.	.	.	.	.	.	.	.	.	.	.	.	.	.
SYQ3	.	.	.	.	.	.	.	.	.	.	.	.	.	.	.	.	.	.	.	.	.	.	.	.	.	.	.	.	.	.	.	.	.	.	.	.	.	.	.	.	.	.	.	.	.	.	.	.	.
SXZ1	.	.	.	.	.	.	.	.	.	.	.	.	.	.	.	.	.	.	.	.	.	.	.	.	.	.	.	.	.	.	.	.	.	.	.	.	.	.	.	.	.	.	.	.	.	.	.	.	.
SXZ2	.	.	.	.	.	.	.	.	.	.	.	.	.	.	.	.	.	.	.	.	.	.	.	.	.	.	.	.	.	.	.	.	.	.	.	.	.	.	.	.	.	.	.	.	.	.	.	.	.
SXZ3	.	.	.	.	.	.	.	.	.	.	.	.	.	.	.	.	.	.	.	.	.	.	.	.	.	.	.	.	.	.	.	.	.	.	.	.	.	.	.	.	.	.	.	.	.	.	.	.	.
GSW1	.	.	.	.	.	.	.	.	.	.	.	.	.	.	c	.	.	.	.	.	.	.	.	t	.	.	.	.	.	.	.	.	.	.	.	.	.	.	.	.	.	.	.	.	.	.	.	.	.
GSW2	.	.	.	.	.	.	.	.	.	.	.	.	.	.	c	.	.	.	.	.	.	.	.	t	.	.	.	.	.	.	.	.	.	.	.	.	.	.	.	.	.	.	.	.	.	.	.	.	.
SCD1	.	.	.	.	.	.	.	.	.	.	.	.	.	.	c	.	.	.	.	.	.	.	.	t	.	.	.	.	.	.	.	.	.	.	.	c	.	.	.	.	.	.	.	.	.	.	.	.	.
SCD2	.	.	.	.	.	.	.	.	.	.	.	.	.	.	.	.	.	.	.	.	.	.	.	t	.	.	.	.	.	.	.	.	.	.	.	.	.	.	.	.	.	.	.	.	.	.	.	.	.
SCD3	.	.	.	.	.	.	.	.	.	.	.	.	.	.	c	.	.	.	.	.	.	.	.	t	.	.	.	.	.	.	.	.	.	.	.	c	.	.	.	.	.	.	.	.	.	.	.	.	.
SCY1	.	.	.	.	.	.	.	.	.	.	.	.	.	.	c	.	.	.	.	.	.	.	.	t	.	.	.	.	.	.	.	.	.	.	.	.	.	.	.	.	.	.	.	.	.	.	.	.	.
SCY2	.	.	.	.	.	.	.	.	.	.	.	.	.	.	c	.	.	.	.	.	.	.	.	t	.	.	.	.	.	.	.	.	.	.	.	.	.	.	.	.	.	.	.	.	.	.	.	.	.
BJF1	t	t	a	t	g	a	a	t	a	t	t	c	c	g	a	c	t	t	c	a	c	a	a	a	t	t	t	a	g	a	a	t	t	t	g	a	t	t	c	a	t	a	t	a	t	a	a	t	t
BJF2	.	.	.	.	.	.	.	.	.	.	.	.	t	.	.	.	.	.	.	.	.	.	.	.	.	.	.	.	.	.	.	.	.	.	.	.	.	.	.	.	.	.	.	.	.	.	.	.	.
BJF3	.	.	.	.	.	.	.	.	.	.	.	.	.	.	.	.	.	.	.	.	.	.	.	.	.	.	.	.	.	.	.	.	.	.	.	.	.	.	.	.	.	.	.	.	.	.	.	.	.
SYQ1	.	.	.	.	.	.	.	.	.	.	.	.	.	.	.	.	.	.	.	.	.	.	.	.	.	.	.	.	.	.	.	.	.	.	.	.	.	.	.	.	.	.	.	.	.	.	.	.	.
SYQ2	.	.	.	.	.	.	.	.	.	.	.	.	.	.	.	.	.	.	.	.	.	.	.	.	.	.	.	.	.	.	.	.	.	.	.	.	.	.	.	.	.	.	.	.	.	.	.	.	.
SYQ3	.	.	.	.	.	.	.	.	.	.	.	.	.	.	.	.	.	.	.	.	.	.	.	.	.	.	.	.	.	.	.	.	.	.	.	.	.	.	.	.	.	.	.	.	.	.	.	.	.
SXZ1	.	.	.	.	.	.	.	.	.	.	.	.	.	.	.	t	.	.	.	.	.	.	.	.	.	.	.	.	.	.	.	.	.	.	.	.	.	.	.	.	.	.	.	.	.	.	.	.	.
SXZ2	.	.	.	.	.	.	.	.	.	.	.	.	.	.	.	.	.	.	.	.	.	.	.	.	.	.	.	.	.	.	.	.	.	.	.	.	.	.	.	.	.	.	.	.	.	.	.	.	.
SXZ3	.	.	.	.	.	.	.	.	.	.	.	.	.	.	.	.	.	.	.	.	.	.	.	.	.	.	.	.	.	.	.	.	.	.	.	.	.	.	.	.	.	.	.	.	.	.	.	.	.
GSW1	c	.	.	.	.	.	.	.	.	.	.	.	t	.	.	.	.	.	.	.	.	.	.	.	.	.	.	.	.	.	.	.	.	.	.	.	.	.	.	.	.	.	.	.	.	.	.	.	.
GSW2	c	.	.	.	.	.	.	.	.	.	.	.	t	.	.	.	.	.	.	.	.	.	.	.	.	.	.	.	.	.	.	.	.	.	.	.	.	.	.	.	.	.	.	.	.	.	.	.	.
SCD1	c	.	.	.	.	.	.	.	.	.	.	.	t	.	.	.	.	.	t	.	.	.	.	.	.	.	.	.	.	.	.	.	.	.	.	.	.	.	.	.	.	.	.	.	.	.	.	.	.
SCD2	c	.	.	.	.	.	.	.	.	.	.	.	t	.	.	.	.	.	.	.	.	.	.	.	.	.	.	.	.	.	.	.	.	.	.	.	.	.	.	.	.	.	.	.	.	.	.	.	.
SCD3	c	.	.	.	.	.	.	.	.	.	.	.	t	.	.	.	.	.	.	.	.	.	.	.	.	.	.	.	.	.	.	.	.	.	.	.	.	.	.	.	.	.	.	.	.	.	.	.	.
SCY1	c	.	.	.	.	.	.	.	.	.	.	.	t	.	.	.	.	.	.	.	.	.	.	.	.	.	.	.	.	.	.	.	.	.	.	.	.	.	.	.	.	.	.	.	.	.	.	.	.
SCY2	c	.	.	.	.	.	.	.	.	.	.	.	t	.	.	.	.	.	.	.	.	.	.	.	.	.	.	.	.	.	.	.	.	.	.	.	.	.	.	.	.	.	.	.	.	.	.	.	.
BJF1	g	t	t	t	a	t	t	a	g	a	t	g	t	t	g	a	t	a	a	t	c	g	a	a	t	t	a	t	c	c	t	t	c	c	a	a	t	t	a	a	g	t	c	a	c	a	a	a	t
BJF2	.	.	.	.	.	.	.	.	.	.	.	.	.	.	.	.	.	.	.	.	.	.	t	.	.	.	.	.	.	.	.	.	.	.	.	.	.	.	.	.	a	.	.	.	.	.	.	.	.
BJF3	.	.	.	.	.	.	.	.	.	.	.	.	.	.	.	.	.	.	.	.	.	.	.	.	.	.	.	.	.	.	.	.	.	.	.	.	.	.	.	.	.	.	.	.	.	.	.	.	.
SYQ1	.	.	.	.	.	.	.	.	.	.	.	.	.	.	.	.	.	.	.	.	.	.	.	.	.	.	.	.	.	.	.	.	.	.	.	.	.	.	.	.	.	.	.	.	.	.	.	.	.
SYQ2	.	.	.	.	.	.	.	.	.	.	.	.	.	.	.	.	.	.	.	.	.	.	.	.	.	.	.	.	.	.	.	.	.	.	.	.	.	.	.	.	.	.	.	.	.	.	.	.	.
SYQ3	.	.	.	.	.	.	.	.	.	.	.	.	.	.	.	.	.	.	.	.	.	.	.	.	.	.	.	.	.	.	.	.	.	.	.	.	.	.	.	.	.	.	.	.	.	.	.	.	.
SXZ1	.	.	.	.	.	.	.	.	.	.	.	.	.	.	.	.	.	.	.	.	.	.	.	.	.	.	.	.	.	.	.	.	.	.	.	.	.	.	.	.	a	.	.	.	.	.	.	.	.
SXZ2	.	.	.	.	.	.	.	.	.	.	.	.	.	.	.	.	.	.	.	.	.	.	.	.	.	.	.	.	.	.	.	.	.	.	.	.	.	.	.	.	.	.	.	.	.	.	.	.	.
SXZ3	.	.	.	.	.	.	.	.	.	.	.	.	.	.	.	.	.	.	.	.	.	.	.	.	.	.	.	.	.	.	.	.	.	.	.	.	.	.	.	.	.	.	.	.	.	.	.	.	.
GSW1	.	.	.	.	.	.	.	.	.	.	.	.	.	.	.	.	.	.	.	c	.	.	.	.	.	.	.	.	.	.	.	.	.	.	.	.	.	.	.	.	a	.	.	.	.	.	.	.	.
GSW2	.	.	.	.	.	.	.	.	.	.	.	.	.	c	.	.	.	.	.	c	.	.	.	.	.	.	.	.	.	.	.	.	.	.	.	.	.	.	.	.	a	.	.	.	.	.	.	.	.
SCD1	.	.	.	.	.	.	.	.	.	.	.	.	.	c	.	.	.	.	.	c	.	.	.	.	.	.	.	.	.	.	.	.	.	.	.	.	.	.	.	.	a	.	.	.	.	.	.	.	.
SCD2	.	.	.	.	.	.	.	.	.	.	.	.	.	c	.	.	.	.	.	c	.	.	.	.	.	.	.	.	.	.	.	.	.	.	.	.	.	.	.	.	a	.	.	.	.	.	.	.	.
SCD3	.	.	.	.	.	.	.	.	.	.	.	.	.	c	.	.	.	.	.	c	.	.	.	.	.	.	.	.	.	.	.	.	.	.	.	.	.	.	.	.	a	.	.	.	.	.	.	.	.
SCY1	.	.	.	.	.	.	.	.	.	.	.	.	.	c	.	.	.	.	.	c	.	.	.	.	.	.	.	.	.	.	.	.	.	.	.	.	.	.	.	.	a	.	.	.	.	.	.	.	.
SCY2	.	.	.	.	.	.	.	.	.	.	.	.	.	.	.	.	.	.	.	c	.	.	.	.	.	.	.	.	.	.	.	.	.	.	.	.	.	.	.	.	a	.	.	.	.	.	.	.	.
BJF1	c	a	c	t	c	c	t	g	a	a	c	t	a	t	c	c	c	t	g	c	a	t	t	a	g	g	t	g	t	t	a	a	a	g	t	a	g	a	t	g	c	c	t	c	t	c	c	t	g
BJF2	.	.	.	.	.	t	.	.	.	.	.	.	.	.	.	.	.	.	.	.	.	.	.	.	.	.	a	.	.	.	.	.	.	.	.	.	.	.	.	.	.	.	.	.	.	.	.	.	.
BJF3	.	.	.	.	.	.	.	.	.	.	.	.	.	.	.	.	.	.	.	.	.	.	.	.	.	.	.	.	.	.	.	.	.	.	.	.	.	.	.	.	.	.	.	.	.	.	.	.	.
SYQ1	.	.	.	.	.	t	.	.	.	.	.	.	.	.	.	.	.	.	.	.	.	.	.	.	.	.	c	.	.	.	.	.	.	.	.	.	.	.	.	.	.	.	.	.	.	.	.	.	.
SYQ2	.	.	.	.	.	.	.	.	.	.	.	.	.	.	.	.	.	.	.	.	.	.	.	.	.	.	.	.	.	.	.	.	.	.	.	.	.	.	.	.	.	.	.	.	.	.	.	.	.
SYQ3	.	.	.	.	.	.	.	.	.	.	.	.	.	.	.	.	.	.	.	.	.	.	.	.	.	.	.	.	.	.	.	.	.	.	.	.	.	.	.	.	.	.	.	.	.	.	.	.	.
SXZ1	.	.	.	.	.	.	.	.	.	.	.	.	.	.	.	.	.	.	.	.	.	.	.	.	.	.	.	.	.	.	.	.	.	.	.	.	.	.	.	.	.	.	.	.	.	.	.	.	.
SXZ2	.	.	.	.	.	.	.	.	.	.	.	.	.	.	.	.	.	.	.	.	.	.	.	.	.	.	c	.	.	.	.	.	.	.	.	.	.	.	.	.	.	.	.	.	.	.	.	.	.
SXZ3	.	.	.	.	.	t	.	.	.	.	.	.	.	.	.	.	.	.	.	.	.	.	.	.	.	.	.	.	.	.	.	.	.	.	.	.	.	.	.	.	.	.	.	.	.	.	.	.	.
GSW1	.	.	.	.	.	t	.	.	.	.	.	.	.	.	t	.	.	.	.	.	.	.	.	.	.	.	g	.	.	.	.	.	.	.	.	.	.	.	.	.	.	a	.	.	.	.	.	.	.
GSW2	.	.	.	.	.	t	.	.	.	.	.	.	.	.	t	.	.	.	.	.	.	.	.	.	.	.	a	.	.	.	.	.	.	.	.	.	.	.	.	.	.	a	.	.	.	.	.	.	.
SCD1	.	.	.	.	.	t	.	.	.	.	.	.	.	.	t	.	.	.	.	.	.	.	.	.	.	.	g	.	.	.	.	.	.	.	.	.	.	.	.	.	.	a	.	.	.	.	.	.	.
SCD2	.	.	.	.	.	t	.	.	.	.	.	.	.	.	t	.	.	.	.	.	.	.	.	.	.	.	a	.	.	.	.	.	.	.	.	.	.	.	.	.	.	a	.	.	.	.	.	.	.
SCD3	.	.	.	.	.	t	.	.	.	.	.	.	.	.	t	.	.	.	.	.	.	.	.	.	.	.	g	.	.	.	.	.	.	.	.	.	.	.	.	.	.	a	.	.	.	.	.	.	.
SCY1	.	.	.	.	.	t	.	.	.	.	.	.	.	.	t	.	.	.	.	.	.	.	.	.	.	.	g	.	.	.	.	.	.	.	.	.	.	.	.	.	.	a	.	.	.	.	.	.	.
SCY2	.	.	.	.	.	t	.	.	.	.	.	.	.	.	t	.	.	.	.	.	.	.	.	.	.	.	g	.	.	.	.	.	.	.	.	.	.	.	.	.	.	a	.	.	.	.	.	.	.
BJF1	t	c	g	a	c	c	t	g	g	a	t	t	a	t	a	t	t	a	t	g	g	t	c	a	a	t	g	t	t	c	a	g	a	a	a	t	t	t	g	t	g	g	t	g	c	a	a	a	t
BJF2	.	.	.	.	.	.	.	.	.	.	.	.	.	.	.	.	.	.	.	.	.	.	.	.	.	.	.	.	.	.	.	.	.	.	.	.	.	.	.	.	.	.	c	.	.	.	.	.	.
BJF3	.	.	.	.	.	.	.	.	.	.	.	.	.	.	.	.	.	.	.	.	.	.	.	.	.	.	.	.	.	.	.	.	.	.	.	.	.	.	.	.	.	.	.	.	.	.	.	.	.
SYQ1	.	.	.	.	.	.	.	.	.	.	.	.	.	.	.	.	.	.	.	.	.	.	.	.	.	.	.	.	.	.	.	.	.	.	.	.	.	.	.	.	.	.	.	.	.	.	.	.	.
SYQ2	.	.	.	.	.	.	.	.	.	.	.	.	.	.	.	.	.	.	.	.	.	.	.	.	.	.	.	.	.	.	.	.	.	.	.	.	.	.	.	.	.	.	.	.	.	.	.	.	.
SYQ3	.	.	.	.	.	.	.	.	.	.	.	.	.	.	.	.	.	.	.	.	.	.	.	.	.	.	.	.	.	.	.	.	.	.	.	.	.	.	.	.	.	.	.	.	.	.	.	.	.
SXZ1	.	.	.	.	.	.	.	.	.	.	.	.	.	.	.	.	.	.	.	.	.	.	.	.	.	.	.	.	.	.	.	.	.	.	.	.	.	.	.	.	.	.	.	.	.	.	.	.	.
SXZ2	.	.	.	.	.	.	.	.	.	.	.	.	.	.	.	.	.	.	.	.	.	.	.	.	.	.	.	.	.	.	.	.	.	.	.	.	.	.	.	.	.	.	.	.	.	.	.	.	.
SXZ3	.	.	.	.	.	.	.	.	.	.	.	.	.	.	.	.	.	.	.	.	.	.	.	.	.	.	.	.	.	.	.	.	.	.	.	.	.	.	.	.	.	.	.	.	.	.	.	.	.
GSW1	.	.	.	.	.	.	.	.	.	g	.	.	.	.	.	.	.	.	.	.	.	.	.	.	.	.	.	c	.	.	.	.	.	.	.	.	.	.	.	.	.	.	.	.	.	.	.	.	.
GSW2	.	.	.	.	.	.	.	.	.	g	.	.	.	.	.	.	.	.	.	.	.	.	.	.	.	.	.	.	.	.	.	.	.	.	.	.	.	.	.	.	.	.	c	.	.	.	.	.	.
SCD1	.	.	.	.	.	.	.	.	.	.	.	.	.	.	.	.	.	.	.	.	.	.	.	.	.	.	.	.	.	.	.	.	.	.	.	.	.	.	.	.	.	.	.	.	.	.	.	.	.
SCD2	.	.	.	.	.	.	.	.	.	g	.	.	.	.	.	.	.	.	.	.	.	.	.	.	.	.	.	.	.	.	.	.	.	.	.	.	.	.	.	.	.	.	.	.	.	.	.	.	.
SCD3	.	.	.	.	.	.	.	.	.	.	.	.	.	.	.	.	.	.	.	.	.	.	.	.	.	.	.	.	.	.	.	.	.	.	.	.	.	.	.	.	.	.	.	.	.	.	.	.	.
SCY1	.	.	.	.	.	.	.	.	.	.	.	.	.	.	.	.	.	.	.	.	.	.	.	.	.	.	.	.	.	.	.	.	.	.	.	.	.	.	.	.	.	.	.	.	.	.	.	.	.
SCY2	.	.	.	.	.	.	.	.	.	g	.	.	.	.	.	.	.	.	.	.	.	.	.	.	.	.	.	c	.	.	.	.	.	.	.	.	.	.	.	.	.	.	.	.	.	.	.	.	.
BJF1	c	a	a	c	a	g	c	t	a	a	a	a	c	t	t	t	t	a	t	t	c	a	a	t	g	a	a	t	t	a	a	a	a	a	t	a	a	t	a	t	t	t	a	a
BJF2	.	.	.	.	.	a	.	.	.	.	.	.	.	.	.	.	.	.	.	.	.	.	.	.	.	.	.	.	.	.	.	.	.	.	.	.	.	.	.	.	.	.	.	.
BJF3	.	.	.	.	.	.	.	.	.	.	.	.	.	.	.	.	.	.	.	.	.	.	.	.	.	.	.	.	.	.	.	.	.	.	.	.	.	.	.	.	.	.	.	.
SYQ1	.	.	.	.	.	.	.	.	.	.	.	.	.	.	.	.	.	.	.	.	.	.	.	.	.	.	.	.	.	.	.	.	.	.	.	.	.	.	.	.	.	.	.	.
SYQ2	.	.	.	.	.	.	.	.	.	.	.	.	.	.	.	.	.	.	.	.	.	.	.	.	.	.	.	.	.	.	.	.	.	.	.	.	.	.	.	.	.	.	.	.
SYQ3	.	.	.	.	.	.	.	.	.	.	.	.	.	.	.	.	.	.	.	.	.	.	.	.	.	.	.	.	.	.	.	.	.	.	.	.	.	.	.	.	.	.	.	.
SXZ1	.	.	.	.	.	.	.	.	.	.	.	.	.	.	.	.	.	.	.	.	.	.	.	.	.	.	.	.	.	.	.	.	.	.	.	.	.	.	.	.	.	.	.	.
SXZ2	.	.	.	.	.	.	.	.	.	.	.	.	.	.	.	.	.	.	.	.	.	.	.	.	.	.	.	.	.	.	.	.	.	.	.	.	.	.	.	.	.	.	.	.
SXZ3	.	.	.	.	.	.	.	.	.	.	.	.	.	.	.	.	.	.	.	.	.	.	.	.	.	.	.	.	.	.	.	.	.	.	.	.	.	.	.	.	.	.	.	.
GSW1	.	.	.	.	.	.	.	c	.	.	.	.	.	.	.	.	.	.	.	.	.	.	.	.	.	.	.	.	.	.	.	.	.	.	.	.	.	.	.	.	.	.	.	.
GSW2	.	.	.	.	.	.	.	c	.	.	.	.	.	.	.	.	.	.	.	.	.	.	.	.	.	.	.	.	.	.	.	.	.	.	.	.	.	.	.	.	.	.	.	.
SCD1	.	.	.	.	.	.	.	c	.	.	.	.	.	.	.	.	.	.	.	.	.	.	.	.	.	.	.	.	.	.	.	.	.	.	.	.	.	.	.	.	.	.	.	.
SCD2	.	.	.	.	.	.	.	c	.	.	.	.	.	.	.	.	.	.	.	.	.	.	.	.	.	.	.	.	.	.	.	.	.	.	.	.	.	.	.	.	.	.	.	.
SCD3	.	.	.	.	.	.	.	c	.	.	.	.	.	.	.	.	.	.	.	.	.	.	.	.	.	.	.	.	.	.	.	.	.	.	.	.	.	.	.	.	.	.	.	.
SCY1	.	.	.	.	.	.	.	c	.	.	.	.	.	.	.	.	.	.	.	.	.	.	.	.	.	.	.	.	.	.	.	.	.	.	.	.	.	.	.	.	.	.	.	.
SCY2	.	.	.	.	.	.	.	c	.	.	.	.	.	.	.	.	.	.	.	.	.	.	.	.	.	.	.	.	.	.	.	.	.	.	.	.	.	.	.	.	.	.	.	.
[truncated: 31 more columns]

## Sheet: COX3
Domain: Data
BJF1	a	t	g	t	c	a	a	c	a	c	a	t	t	c	a	a	a	t	c	a	t	t	c	a	t	a	t	c	a	c	t	t	a	g	t	a	g	a	c	t	t	t	a	g	c	c	c	a	t
BJF2	.	.	.	.	.	.	.	.	.	.	.	.	.	.	.	.	.	c	.	.	.	.	.	.	.	.	.	.	.	.	.	.	.	.	.	.	.	.	t	.	.	.	.	.	.	.	.	.	.
BJF3	.	.	.	.	.	.	.	.	.	.	.	.	.	.	.	.	.	.	.	.	.	.	.	.	.	.	.	.	.	.	.	.	.	.	.	.	.	.	.	.	.	.	.	.	.	.	.	.	.
SYQ1	.	.	.	.	.	.	.	.	.	.	.	.	.	.	.	.	.	.	.	.	.	.	.	.	.	.	.	.	.	.	.	.	.	.	.	.	.	.	t	.	.	.	.	.	.	.	.	.	.
SYQ2	.	.	.	.	.	.	.	.	.	.	.	.	.	.	.	.	.	.	.	.	.	.	.	.	.	.	.	.	.	.	.	.	.	.	.	.	.	.	.	.	.	.	.	.	.	.	.	.	.
SYQ3	.	.	.	.	.	.	.	.	.	.	.	.	.	.	.	.	.	.	.	.	.	.	.	.	.	.	.	.	.	.	.	.	.	.	.	.	.	.	.	.	.	.	.	.	.	.	.	.	.
SXZ1	.	.	.	.	.	.	.	.	.	.	.	.	.	.	.	.	.	c	.	.	.	.	.	.	.	.	.	.	.	.	.	.	.	.	.	.	.	.	.	.	.	.	.	.	.	.	.	.	.
SXZ2	.	.	.	.	.	.	.	.	.	.	.	.	.	.	.	.	.	.	.	.	.	.	.	.	.	.	.	.	.	.	.	.	.	.	.	.	.	.	.	.	.	.	.	.	.	.	.	.	.
SXZ3	.	.	.	.	.	.	.	.	.	.	.	.	.	.	.	.	.	c	.	.	.	.	.	.	.	.	.	.	.	.	.	.	.	.	.	.	.	.	t	.	.	.	.	.	.	.	.	.	.
GSW1	.	.	.	.	.	.	.	.	.	.	.	.	.	.	.	.	.	.	.	.	.	.	.	t	.	.	.	.	.	.	.	.	.	.	.	.	.	.	t	.	.	.	.	.	.	.	.	t	.
GSW2	.	.	.	.	.	.	.	.	.	.	.	.	.	.	.	.	.	.	.	.	.	.	.	t	.	.	.	.	.	.	.	.	.	.	.	.	.	.	t	.	.	.	.	.	.	.	.	t	.
SCD1	.	.	.	.	.	.	.	.	.	.	.	.	.	.	.	.	.	.	.	.	.	.	.	t	.	.	.	.	.	.	.	.	.	.	.	.	.	.	t	.	.	.	.	.	.	.	.	t	.
SCD2	.	.	.	.	.	.	.	.	.	.	.	.	.	.	.	.	.	.	.	.	.	.	.	t	.	.	.	.	.	.	.	.	.	.	.	.	.	.	t	.	.	.	.	.	.	.	.	t	.
SCD3	.	.	.	.	.	.	.	.	.	.	.	.	.	.	.	.	.	.	.	.	.	.	.	t	.	.	.	.	.	.	.	.	.	.	.	.	.	.	t	.	.	.	.	.	.	.	.	t	.
SCY1	.	.	.	.	.	.	.	.	.	.	.	.	.	.	.	.	.	.	.	.	.	.	.	t	.	.	.	.	.	.	.	.	.	.	.	.	.	.	t	.	.	.	.	.	.	.	.	t	.
SCY2	.	.	.	.	.	.	.	.	.	.	.	.	.	.	.	.	.	.	.	.	.	.	.	t	.	.	.	.	.	.	.	.	.	.	.	.	.	.	t	.	.	.	.	.	.	.	.	t	.
BJF1	a	c	t	a	g	t	a	t	c	a	g	g	a	t	t	a	g	t	c	a	t	a	t	g	a	t	t	t	c	a	t	c	a	a	t	a	t	a	a	c	a	t	a	t	t	a	t	t	a
BJF2	.	.	.	.	.	.	.	.	.	.	.	.	.	.	.	.	.	.	.	.	.	.	.	.	.	.	.	.	.	.	.	.	.	.	.	.	.	.	.	.	.	.	.	.	.	.	.	.	.
BJF3	.	.	.	.	.	.	.	.	.	.	.	.	.	.	.	.	.	.	.	.	.	.	.	.	.	.	.	.	.	.	.	.	.	.	.	.	.	.	.	.	.	.	.	.	.	.	.	.	.
SYQ1	.	.	.	.	.	.	.	.	.	.	.	.	.	.	.	.	.	.	a	.	.	.	.	.	.	.	.	.	.	.	.	.	.	.	.	.	.	.	.	.	.	.	.	.	.	.	.	.	.
SYQ2	.	.	.	.	.	.	.	.	.	.	.	.	.	.	.	.	.	.	.	.	.	.	.	.	.	.	.	.	.	.	.	.	.	.	.	.	.	.	.	.	.	.	.	.	.	.	.	.	.
SYQ3	.	.	.	.	.	.	.	.	.	.	.	.	.	.	.	.	.	.	.	.	.	.	.	.	.	.	.	.	.	.	.	.	.	.	.	.	.	.	.	.	.	.	.	.	.	.	.	.	.
SXZ1	.	.	.	.	.	.	.	.	.	.	.	.	g	.	.	.	.	.	.	.	.	.	.	.	.	.	.	.	.	.	.	.	.	.	.	.	.	.	.	.	.	.	.	.	.	.	.	.	.
SXZ2	.	.	.	.	.	.	.	.	.	.	.	.	.	.	.	.	.	.	.	.	.	.	.	.	.	.	.	.	.	.	.	.	.	.	.	.	.	.	.	.	.	.	.	.	.	.	.	.	.
SXZ3	.	t	.	.	.	.	.	.	.	.	.	.	.	.	.	.	.	.	.	.	.	.	.	.	.	.	.	.	.	.	.	.	.	.	.	.	.	.	g	.	.	.	.	.	.	.	.	.	.
GSW1	.	.	.	.	.	.	.	.	.	.	.	.	g	.	.	g	.	.	t	.	.	.	.	.	.	.	.	c	.	.	.	.	.	.	.	.	.	.	.	t	.	.	.	a	.	.	.	.	.
GSW2	.	.	.	.	.	.	.	.	.	.	.	.	g	.	.	g	.	.	t	.	.	.	.	.	.	.	.	c	.	.	.	.	.	.	.	.	.	.	.	t	.	.	.	a	.	.	.	.	.
SCD1	.	t	.	.	.	.	.	.	.	.	.	.	g	.	.	g	.	.	t	.	.	.	.	.	.	.	.	c	.	.	.	.	.	.	.	.	.	.	.	t	.	.	.	a	.	.	.	.	.
SCD2	.	.	.	.	.	.	.	.	.	.	.	.	g	.	.	g	.	.	t	.	.	.	.	.	.	.	.	c	.	.	.	.	.	.	.	.	.	.	.	t	.	.	.	a	.	.	.	.	.
SCD3	.	.	.	.	.	.	.	.	.	.	.	.	g	.	.	g	.	.	t	.	.	.	.	.	.	.	.	c	.	.	.	.	.	.	.	.	.	.	.	t	.	.	.	a	.	.	.	.	.
SCY1	.	.	.	.	.	.	.	.	.	.	.	.	g	.	.	g	.	.	t	.	.	.	.	.	.	.	.	c	.	.	.	.	.	.	.	.	.	.	.	t	.	.	.	a	.	.	.	.	.
SCY2	.	.	.	.	.	.	.	.	.	.	.	.	g	.	.	g	.	.	t	.	.	.	.	.	.	.	.	c	.	.	.	.	.	.	.	.	.	.	.	t	.	.	.	a	.	.	.	.	.
BJF1	c	a	a	t	a	t	a	t	c	a	a	t	g	a	t	g	a	c	g	a	g	a	t	a	t	t	t	c	a	c	g	a	g	a	a	g	g	a	a	c	a	t	t	t	c	a	a	g	g
BJF2	.	.	.	.	.	.	.	.	.	.	.	.	.	.	.	.	.	.	.	.	.	.	.	.	.	.	.	.	.	.	.	.	.	.	.	.	.	.	.	.	.	.	.	.	.	.	.	.	.
BJF3	.	.	.	.	.	.	.	.	.	.	.	.	.	.	.	.	.	.	.	.	.	.	.	.	.	.	.	.	.	.	.	.	.	.	.	.	.	.	.	.	.	.	.	.	.	.	.	.	.
SYQ1	.	.	.	.	.	.	.	.	.	.	.	.	.	.	.	.	.	.	.	.	.	.	.	.	.	.	.	.	.	.	.	.	.	.	.	.	.	.	.	.	.	.	.	.	.	.	.	.	.
SYQ2	.	.	.	.	.	.	.	.	.	.	.	.	.	.	.	.	.	.	.	.	.	.	.	.	.	.	.	.	.	.	.	.	.	.	.	.	.	.	.	.	.	.	.	.	.	.	.	.	.
SYQ3	.	.	.	.	.	.	.	.	.	.	.	.	.	.	.	.	.	.	.	.	.	.	.	.	.	.	.	.	.	.	.	.	.	.	.	.	.	.	.	.	.	.	.	.	.	.	.	.	.
SXZ1	.	.	.	.	.	.	.	.	.	.	.	.	.	.	.	.	.	.	.	.	.	.	.	.	.	.	.	.	.	.	.	.	.	.	.	.	.	.	.	.	.	.	.	.	.	.	.	.	.
SXZ2	.	.	.	.	.	.	.	.	.	.	.	.	.	.	.	.	.	.	.	.	.	.	.	.	.	.	.	.	.	.	.	.	.	.	.	.	.	.	.	.	.	.	.	.	.	.	.	.	.
SXZ3	.	.	.	.	.	.	.	.	.	.	.	.	.	.	.	.	.	.	.	.	.	.	.	.	.	.	.	.	.	.	.	.	.	.	.	.	.	.	.	.	.	.	.	.	.	.	.	.	.
GSW1	.	.	.	.	.	.	.	.	.	.	.	.	.	.	.	.	.	.	.	.	.	.	.	.	.	.	.	.	.	.	.	.	.	.	.	.	.	c	.	.	.	.	.	.	.	.	.	.	.
GSW2	.	.	.	.	.	.	.	.	.	.	.	.	.	.	.	.	.	.	.	.	.	.	.	.	.	.	.	.	.	.	.	.	.	.	.	.	.	c	.	.	.	.	.	.	.	.	.	.	.
SCD1	.	.	.	.	.	.	.	.	.	.	.	.	.	.	.	.	.	.	.	.	.	.	.	.	.	.	.	.	.	.	.	.	.	.	.	.	.	c	.	.	.	.	.	.	.	.	.	.	.
SCD2	.	.	.	.	.	.	.	.	.	.	.	.	.	.	.	.	.	.	.	.	.	.	.	.	.	.	.	.	.	.	.	.	.	.	.	.	.	c	.	.	.	.	.	.	.	.	.	.	.
SCD3	.	.	.	.	.	.	.	.	.	.	.	.	.	.	.	.	.	.	.	.	.	.	.	.	.	.	.	.	.	.	.	.	.	.	.	.	.	c	.	.	.	.	.	.	.	.	.	.	.
SCY1	.	.	.	.	.	.	.	.	.	.	.	.	.	.	.	.	.	.	.	.	.	.	.	.	.	.	.	.	.	.	.	.	.	.	.	.	.	c	.	.	.	.	.	.	.	.	.	.	.
SCY2	.	.	.	.	.	.	.	.	.	.	.	.	.	.	.	.	.	.	.	.	.	.	.	.	.	.	.	.	.	.	.	.	.	.	.	.	.	c	.	.	.	.	.	.	.	.	.	.	.
BJF1	c	g	t	t	g	a	g	g	a	a	t	a	a	t	t	t	t	a	t	t	t	a	t	t	a	t	t	t	c	t	g	a	a	a	t	t	t	t	t	t	t	t	t	t	c	g	t	t	t
BJF2	.	.	.	.	.	.	.	.	.	.	.	.	.	.	.	.	.	.	.	.	.	.	.	.	.	.	.	.	.	.	.	.	.	.	.	.	.	.	.	.	.	.	.	.	.	a	.	.	.
BJF3	.	.	.	.	.	.	.	.	.	.	.	.	.	.	.	.	.	.	.	.	.	.	.	.	.	.	.	.	.	.	.	.	.	.	.	.	.	.	.	.	.	.	.	.	.	.	.	.	.
SYQ1	.	.	.	.	.	.	.	.	.	.	.	.	.	.	.	.	.	.	.	.	.	.	.	.	.	.	.	.	.	.	.	.	.	g	.	.	.	.	.	.	.	.	.	.	.	.	.	.	.
SYQ2	.	.	.	.	.	.	.	.	.	.	.	.	.	.	.	.	.	.	.	.	.	.	.	.	.	.	.	.	.	.	.	.	.	.	.	.	.	.	.	.	.	.	.	.	.	.	.	.	.
SYQ3	.	.	.	.	.	.	.	.	.	.	.	.	.	.	.	.	.	.	.	.	.	.	.	.	.	.	.	.	.	.	.	.	.	.	.	.	.	.	.	.	.	.	.	.	.	.	.	.	.
SXZ1	.	.	.	.	.	g	.	.	.	.	.	.	.	.	.	.	.	.	.	.	.	.	.	.	.	.	.	.	.	.	.	.	.	.	.	.	.	.	.	.	.	.	.	.	.	.	.	.	.
SXZ2	.	.	.	.	.	.	.	.	.	.	.	.	.	.	.	.	.	.	.	.	.	.	.	.	.	.	.	.	.	.	.	.	.	.	.	.	.	.	.	.	.	.	.	.	.	.	.	.	.
SXZ3	.	.	.	.	.	.	.	.	.	.	.	.	.	.	.	.	.	.	.	.	.	.	.	.	.	.	.	.	.	.	.	.	.	g	.	.	.	.	.	.	.	.	.	.	.	.	.	.	.
GSW1	.	.	.	.	.	.	.	.	.	.	.	.	.	.	.	.	.	.	.	.	.	.	.	.	g	.	.	.	.	.	.	.	.	g	.	a	.	.	.	.	.	.	.	.	t	.	.	a	.
GSW2	.	.	.	.	.	.	.	.	.	.	.	.	.	.	.	.	.	.	.	.	.	.	.	.	g	.	.	.	.	.	.	.	.	g	.	a	.	.	.	.	.	.	.	.	t	.	.	a	.
SCD1	.	.	.	.	.	.	.	.	.	.	.	.	.	.	.	.	.	.	.	.	.	.	.	.	g	.	.	.	.	.	.	.	.	g	.	a	.	.	.	.	.	.	.	.	t	.	.	a	.
SCD2	.	.	.	.	.	.	.	.	.	.	.	.	.	.	.	.	.	.	.	.	.	.	.	.	g	.	.	.	.	.	.	.	.	g	.	a	.	.	.	.	.	.	.	.	t	.	.	a	.
SCD3	.	.	.	.	.	.	.	.	.	.	.	.	.	.	.	.	.	.	.	.	.	.	.	.	g	.	.	.	.	.	.	.	.	g	.	a	.	.	.	.	.	.	.	.	t	.	.	a	.
SCY1	.	.	.	.	.	.	.	.	g	.	.	.	.	.	.	.	.	.	.	.	.	.	.	.	.	.	.	.	.	.	.	.	.	g	.	a	.	.	.	.	.	.	.	.	t	.	.	a	.
SCY2	.	.	.	.	.	.	.	.	.	.	.	.	.	.	.	.	.	.	.	.	.	.	.	.	g	.	.	.	.	.	.	.	.	g	.	a	.	.	.	.	.	.	.	.	t	.	.	a	.
BJF1	a	t	c	a	c	c	a	a	c	a	a	t	t	g	a	a	t	t	a	g	g	a	g	c	t	g	a	a	t	g	a	c	c	c	c	c	t	a	c	t	g	g	a	g	t	a	t	a	c
BJF2	.	.	.	.	.	.	.	.	.	.	.	.	.	.	.	.	.	.	.	.	.	.	.	.	.	.	.	.	.	.	.	.	.	.	.	.	.	.	.	.	.	.	.	.	.	.	.	.	.
BJF3	.	.	.	.	.	.	.	.	.	.	.	.	.	.	.	.	.	.	.	.	.	.	.	.	.	.	.	.	.	.	.	.	.	.	.	.	.	.	.	.	.	.	.	.	.	.	.	.	.
SYQ1	.	.	.	.	.	.	.	.	.	.	.	.	.	.	.	.	.	.	.	.	.	.	.	.	.	.	.	.	.	.	.	.	.	.	.	.	.	.	.	.	.	.	.	.	.	.	.	.	.
SYQ2	.	.	.	.	.	.	.	.	.	.	.	.	.	.	.	.	.	.	.	.	.	.	.	.	.	.	.	.	.	.	.	.	.	.	.	.	.	.	.	.	.	.	.	.	.	.	.	.	.
SYQ3	.	.	.	.	.	.	.	.	.	.	.	.	.	.	.	.	.	.	.	.	.	.	.	.	.	.	.	.	.	.	.	.	.	.	.	.	.	.	.	.	.	.	.	.	.	.	.	.	.
SXZ1	.	.	.	.	.	.	.	.	.	.	.	.	.	.	.	.	.	.	.	.	.	.	.	.	.	.	.	.	.	.	.	.	.	.	.	.	.	.	.	.	.	.	.	.	.	.	.	.	.
SXZ2	.	.	.	.	.	.	.	.	.	.	.	.	.	.	.	.	.	.	.	.	.	.	.	.	.	.	.	.	.	.	.	.	.	.	.	.	.	.	.	.	.	.	.	.	.	.	.	.	.
SXZ3	.	.	.	.	.	.	c	.	.	.	.	.	.	.	.	.	.	.	.	.	.	.	.	.	.	.	.	.	.	.	.	.	.	.	.	.	.	.	.	.	.	.	.	.	.	.	.	.	.
GSW1	.	.	.	c	.	.	c	.	.	.	.	.	.	.	.	.	.	.	.	.	.	g	.	.	.	.	.	.	.	.	.	.	.	t	.	.	a	.	.	a	.	.	g	.	.	.	.	.	t
GSW2	.	.	.	c	.	.	c	.	.	.	.	.	.	.	.	g	.	.	.	.	.	.	.	.	.	.	.	.	.	.	.	.	.	.	.	.	a	.	.	a	.	.	.	.	.	.	.	.	.
SCD1	.	.	.	c	.	.	c	.	.	t	.	.	.	.	.	.	.	.	.	.	.	g	.	.	.	.	.	.	.	.	.	.	.	t	.	.	a	.	.	a	.	.	.	.	.	.	.	.	.
SCD2	.	.	.	c	.	.	c	.	.	.	.	.	.	.	.	.	.	.	.	.	.	g	.	.	.	.	.	.	.	.	.	.	.	t	.	.	a	.	.	a	.	.	.	.	.	.	.	.	.
SCD3	.	.	.	c	.	.	c	.	.	.	.	.	.	.	.	.	.	.	.	.	.	g	.	.	.	.	.	.	.	.	.	.	.	t	.	.	a	.	.	a	.	.	.	.	.	.	.	.	.
SCY1	.	.	.	c	.	.	c	.	.	.	.	.	.	.	.	.	.	.	.	.	.	g	.	.	.	.	.	.	.	.	.	.	.	.	.	.	a	.	.	a	.	.	.	.	.	.	.	.	.
SCY2	.	.	.	c	.	.	c	.	.	.	.	.	.	.	.	.	.	.	.	.	.	g	.	.	.	.	.	.	.	.	.	.	.	t	.	.	a	.	.	a	.	.	g	.	.	.	.	.	t
BJF1	a	t	a	c	t	g	c	a	g	t	a	t	t	a	t	t	a	a	c	a	t	c	a	g	g	a	g	t	a	a	c	t	g	t	a	a	c	t	t	g	a	g	c	c	c	a	t	c	a
BJF2	.	.	.	.	.	.	.	.	.	.	.	.	.	.	.	.	.	.	.	c	.	.	.	.	.	.	.	.	.	.	.	.	.	.	.	.	.	.	.	.	.	.	.	.	.	.	.	.	.
BJF3	.	.	.	.	.	.	.	.	.	.	.	.	.	.	.	.	.	.	.	.	.	.	.	.	.	.	.	.	.	.	.	.	.	.	.	.	.	.	.	.	.	.	.	.	.	.	.	.	.
SYQ1	.	.	.	.	.	.	.	.	.	.	.	.	.	.	.	.	.	.	.	g	.	.	.	.	.	.	.	.	.	.	.	.	.	.	.	.	.	.	.	.	.	.	.	.	.	.	.	.	.
SYQ2	.	.	.	.	.	.	.	.	.	.	.	.	.	.	.	.	.	.	.	.	.	.	.	.	.	.	.	.	.	.	.	.	.	.	.	.	.	.	.	.	.	.	.	.	.	.	.	.	.
SYQ3	.	.	.	.	.	.	.	.	.	.	.	.	.	.	.	.	.	.	.	g	.	.	.	.	.	.	.	.	.	.	.	.	.	.	.	.	.	.	.	.	.	.	.	.	.	.	.	.	.
SXZ1	.	.	.	.	.	.	.	.	.	.	.	.	.	.	.	.	.	.	.	.	.	.	.	.	.	.	.	.	.	.	.	.	.	.	.	.	.	.	.	.	.	.	.	.	.	.	.	.	.
SXZ2	.	.	.	.	.	.	.	.	.	.	.	.	.	.	.	.	.	.	.	.	.	.	.	.	.	.	.	.	.	.	.	.	.	.	.	.	.	.	.	.	.	.	.	.	.	.	.	.	.
SXZ3	.	.	.	.	.	.	.	.	.	.	.	.	.	.	.	.	.	.	.	g	.	.	.	.	.	.	.	.	.	.	.	.	.	.	.	.	.	.	.	.	.	.	.	.	.	.	.	.	.
GSW1	.	.	.	.	.	.	.	.	.	.	.	.	.	.	.	.	.	.	.	c	.	.	.	.	.	.	.	.	.	.	.	.	.	.	.	.	.	c	.	.	.	.	.	.	.	.	.	.	.
GSW2	.	.	.	.	.	.	.	.	.	.	.	.	.	.	.	.	.	.	.	c	.	.	.	.	.	.	.	.	.	.	.	.	.	.	.	.	.	c	.	.	.	.	.	.	.	.	.	.	.
SCD1	.	.	.	.	.	.	.	.	.	.	.	.	.	.	.	.	.	.	.	c	.	.	.	.	.	.	.	.	.	.	.	.	.	.	.	.	.	c	.	.	.	.	.	.	.	.	.	.	.
SCD2	.	.	.	.	.	.	.	.	.	.	.	.	.	.	.	.	.	.	.	c	.	.	.	.	.	.	.	.	.	.	.	.	.	.	.	.	.	c	.	.	.	.	.	.	.	.	.	.	.
SCD3	.	.	.	.	.	.	.	.	.	.	.	.	.	.	.	.	.	.	.	c	.	.	.	.	.	.	.	.	.	.	.	.	.	.	.	.	.	c	.	.	.	.	.	.	.	.	.	.	.
SCY1	.	.	.	.	.	.	.	.	.	.	.	.	.	.	.	.	.	.	.	c	.	.	.	.	.	.	.	.	.	.	.	.	.	.	.	.	.	c	.	.	.	.	.	.	.	.	.	.	.
SCY2	.	.	.	.	.	.	.	.	.	.	.	.	.	.	.	.	.	.	.	c	.	.	.	.	.	.	.	.	.	.	.	.	.	.	.	.	.	c	.	.	.	.	.	.	.	.	.	.	.
BJF1	t	c	t	c	a	a	g	g	a	t	t	a	t	t	t	t	t	t	a	c	t	a	t	t	a	t	t	c	t	t	g	g	a	a	t	t	t	a	t	t	t	t	a	c	a	a	t	t	t
BJF2	.	.	.	.	.	.	.	.	.	.	.	.	.	.	.	.	.	.	.	.	.	.	.	.	.	.	.	.	.	.	.	.	.	.	.	.	.	.	.	.	.	.	.	.	.	.	.	.	.
BJF3	.	.	.	.	.	.	.	.	.	.	.	.	.	.	.	.	.	.	.	.	.	.	.	.	.	.	.	.	.	.	.	.	.	.	.	.	.	.	.	.	.	.	.	.	.	.	.	.	.
SYQ1	.	.	.	.	.	.	.	.	.	.	.	.	.	.	.	.	.	.	.	.	.	.	.	.	.	.	.	.	.	.	.	.	.	.	.	.	.	.	.	.	.	.	.	.	.	.	.	.	.
SYQ2	.	.	.	.	.	.	.	.	.	.	.	.	.	.	.	.	.	.	.	.	.	.	.	.	.	.	.	.	.	.	.	.	.	.	.	.	.	.	.	.	.	.	.	.	.	.	.	.	.
SYQ3	.	.	.	.	.	.	.	.	.	.	.	.	.	.	.	.	.	.	.	.	.	.	.	.	.	.	.	.	.	.	.	.	.	.	.	.	.	.	.	.	.	.	.	.	.	.	.	.	.
SXZ1	.	.	.	.	.	.	.	.	.	.	.	.	.	.	.	.	.	.	.	.	.	.	.	.	.	.	.	.	.	.	.	.	.	.	.	.	.	.	.	.	.	.	.	.	.	.	.	.	.
SXZ2	.	.	.	.	.	.	a	.	.	.	.	.	.	.	.	.	.	.	.	.	.	.	.	.	.	.	.	.	.	.	.	.	.	.	.	.	.	.	.	.	.	.	.	.	.	.	.	.	.
SXZ3	.	.	.	.	.	.	.	.	.	.	.	.	.	.	.	.	.	.	.	.	.	.	.	.	.	.	.	.	.	.	.	.	.	.	.	.	.	.	.	.	.	.	.	.	.	.	.	.	.
GSW1	.	.	.	.	.	.	.	.	c	.	.	.	.	.	.	.	.	.	.	.	.	.	.	.	g	.	.	.	.	.	.	.	.	.	.	.	.	.	.	.	.	.	.	.	.	.	.	.	.
GSW2	.	.	.	.	.	.	.	.	c	.	.	.	.	.	.	.	.	.	.	.	.	.	.	.	g	.	.	.	.	.	.	.	.	.	.	.	.	.	.	.	.	.	.	.	.	.	.	.	.
SCD1	.	.	.	.	.	.	.	.	c	.	.	.	.	.	.	.	.	.	.	.	.	.	.	.	g	.	.	.	.	.	.	.	.	.	.	.	.	.	.	.	.	.	.	.	.	.	.	.	.
SCD2	.	.	.	.	.	.	.	.	c	.	.	.	.	.	.	.	.	.	.	.	.	.	.	.	g	.	.	.	.	.	.	.	.	.	.	.	.	.	.	.	.	.	.	.	.	.	.	.	.
SCD3	.	.	.	.	.	.	.	.	c	.	.	.	.	.	.	.	.	.	.	.	.	.	.	.	g	.	.	.	.	.	.	.	.	.	.	.	.	.	.	.	.	.	.	.	.	.	.	.	.
SCY1	.	.	.	.	.	.	.	.	c	.	.	.	.	.	.	.	.	.	.	.	.	.	.	.	g	.	.	.	.	.	.	.	.	.	.	.	.	.	.	.	.	.	.	.	.	.	.	.	.
SCY2	.	.	.	.	.	.	.	.	c	.	.	.	.	.	.	.	.	.	.	.	.	.	.	.	g	.	.	.	.	.	.	.	.	.	.	.	.	.	.	.	.	.	.	.	.	.	.	.	.
BJF1	t	a	c	a	a	t	t	t	c	t	g	a	c	a	a	t	g	t	t	t	a	t	g	g	c	t	c	a	a	c	t	t	t	t	t	t	t	a	t	a	g	c	a	a	c	a	g	g	a
BJF2	.	.	.	.	.	.	.	.	.	.	.	.	.	.	.	.	.	.	.	.	.	.	.	.	.	.	.	.	.	.	.	.	.	.	.	.	.	.	.	.	.	.	.	.	.	.	.	.	.
BJF3	.	.	.	.	.	.	.	.	.	.	.	.	.	.	.	.	.	.	.	.	.	.	.	.	.	.	.	.	.	.	.	.	.	.	.	.	.	.	.	.	.	.	.	.	.	.	.	.	.
SYQ1	.	.	.	.	.	.	.	.	.	.	.	.	.	.	.	.	.	.	.	.	.	.	.	.	.	.	.	.	.	.	.	.	.	.	.	.	.	.	.	.	.	.	.	.	.	.	.	.	.
SYQ2	.	.	.	.	.	.	.	.	.	.	.	.	.	.	.	.	.	.	.	.	.	.	.	.	.	.	.	.	.	.	.	.	.	.	.	.	.	.	.	.	.	.	.	.	.	.	.	.	.
SYQ3	.	.	.	.	.	.	.	.	.	.	.	.	.	.	.	.	.	.	.	.	.	.	.	.	.	.	.	.	.	.	.	.	.	.	.	.	.	.	.	.	.	.	.	.	.	.	.	.	.
SXZ1	.	.	.	.	.	.	.	.	.	.	.	.	.	.	.	.	.	.	.	.	.	.	.	.	.	.	.	.	.	.	.	.	.	.	.	.	.	.	.	.	.	.	.	.	.	.	.	.	.
SXZ2	.	.	.	.	.	.	.	.	.	.	.	.	.	.	.	.	.	.	.	.	.	.	.	.	.	.	.	.	.	.	.	.	.	.	.	.	.	.	.	.	.	.	.	.	.	.	.	.	.
SXZ3	.	.	.	.	.	.	.	.	.	.	.	.	.	.	.	.	.	.	.	.	.	.	.	.	.	.	.	.	.	.	.	.	.	.	.	.	.	.	.	.	.	.	.	.	.	.	.	.	.
GSW1	.	.	.	.	.	.	.	.	.	.	.	.	.	.	.	.	a	.	.	.	.	.	.	.	t	.	.	.	.	.	.	.	.	.	.	.	.	.	.	.	.	.	.	.	.	.	.	.	.
GSW2	.	.	.	.	.	.	.	.	.	.	.	.	.	.	.	.	.	.	.	.	.	.	.	.	t	.	.	.	.	.	.	.	.	.	.	.	.	.	.	.	.	.	.	.	.	.	.	.	.
SCD1	.	.	.	.	.	.	.	.	.	.	.	.	.	.	.	.	.	.	.	.	.	.	.	.	t	.	.	.	.	.	.	.	.	.	.	.	.	.	.	.	.	.	.	.	.	.	.	.	.
SCD2	.	.	.	.	.	.	.	.	.	.	.	.	.	.	.	.	.	.	.	.	.	.	.	.	t	.	.	.	.	.	.	.	.	.	.	.	.	.	.	.	.	.	.	.	.	.	.	.	.
SCD3	.	.	.	.	.	.	.	.	.	.	.	.	.	.	.	.	.	.	.	.	.	.	.	.	t	.	.	.	.	.	.	.	.	.	.	.	.	.	.	.	.	.	.	.	.	.	.	.	.
SCY1	.	.	.	.	.	.	.	.	.	.	.	.	.	.	.	.	.	.	.	.	.	.	.	.	t	.	.	.	.	.	.	.	.	.	.	.	.	.	.	.	.	.	.	.	.	.	.	.	.
SCY2	.	.	.	.	.	.	.	.	.	.	.	.	.	.	.	.	.	.	.	.	.	.	.	.	t	.	.	.	.	.	.	.	.	.	.	.	.	.	.	.	.	.	.	.	.	.	.	.	.
BJF1	c	t	t	t	c	c	t	a	t	t	a	a	t	t	t	g	t	t	t	a	a	t	t	c	g	t	c	a	c	t	t	a	c	a	a	a	a	c	c	a	c	t	a	t	t	c	a	a	g
BJF2	.	.	.	.	.	.	.	.	.	.	.	.	.	.	.	.	.	c	.	.	.	.	.	.	.	.	.	.	t	.	.	.	.	.	.	.	.	t	.	.	.	.	.	.	.	.	.	.	.
BJF3	.	.	.	.	.	.	.	.	.	.	.	.	.	.	.	.	.	.	.	.	.	.	.	.	.	.	.	.	t	.	.	.	.	.	.	.	.	.	.	.	.	.	.	.	.	.	.	.	.
SYQ1	.	.	.	.	t	.	.	.	.	.	.	.	.	.	.	.	.	.	.	.	.	.	.	.	.	.	.	.	t	.	.	.	.	.	.	.	.	.	.	.	.	.	.	.	.	.	.	.	.
SYQ2	.	.	.	.	.	.	.	.	.	.	.	.	.	.	.	.	.	.	.	.	.	.	.	.	.	.	.	.	t	.	.	.	.	.	.	.	.	.	.	.	.	.	.	.	.	.	.	.	.
SYQ3	.	.	.	.	.	.	.	.	.	.	.	.	.	.	.	.	.	.	.	.	.	.	.	.	.	.	.	.	t	.	.	.	.	.	.	.	.	.	.	.	.	.	.	.	.	.	.	.	.
SXZ1	.	.	.	.	.	.	.	.	.	.	.	.	.	.	.	.	.	.	.	.	.	.	.	.	.	.	.	.	t	.	.	.	.	.	.	.	.	.	.	.	.	.	.	.	.	.	.	.	.
SXZ2	.	.	.	.	.	.	.	.	.	.	.	.	.	.	.	.	.	.	.	.	.	.	.	.	.	.	.	.	t	.	.	.	.	.	.	.	.	.	.	.	.	.	.	.	.	.	.	.	.
SXZ3	.	.	.	.	.	.	.	.	.	.	.	.	.	.	.	.	.	.	.	.	.	.	.	.	.	.	.	.	t	.	.	.	.	.	.	.	.	t	.	.	.	.	.	.	.	.	.	.	.
GSW1	.	.	.	.	t	.	.	.	.	.	.	.	.	.	.	.	c	.	.	.	.	.	.	.	.	.	.	.	t	.	.	.	.	.	.	.	.	t	.	.	.	.	.	.	.	.	.	.	.
GSW2	.	.	.	.	t	.	.	.	.	.	.	.	.	.	.	.	.	.	.	.	.	.	.	.	.	.	.	.	t	.	.	.	.	.	.	.	.	t	.	.	.	.	.	.	.	.	.	.	.
SCD1	.	.	.	.	t	.	.	.	.	.	.	.	.	.	.	.	.	.	.	.	.	.	.	.	.	.	.	.	t	.	.	.	.	.	.	.	.	t	.	.	.	.	.	.	.	.	.	.	.
SCD2	.	.	.	.	t	.	.	.	.	.	.	.	.	.	.	.	.	.	.	.	.	.	.	.	.	.	.	.	t	.	.	.	.	.	.	.	.	t	.	.	.	.	.	.	.	.	.	.	.
SCD3	.	.	.	.	t	.	.	.	.	.	.	.	.	.	.	.	.	.	.	.	.	.	.	.	.	.	.	.	t	.	.	.	.	.	.	.	.	t	.	.	.	.	.	.	.	.	.	.	.
SCY1	.	.	.	.	t	.	.	.	.	.	.	.	.	.	.	.	.	.	.	.	.	.	.	.	.	.	.	.	t	.	.	.	.	.	.	.	.	t	.	.	.	.	.	.	.	.	.	.	.
SCY2	.	.	.	.	t	.	.	.	.	.	.	.	.	.	.	.	c	.	.	.	.	.	.	.	.	.	.	.	t	.	.	.	.	.	.	.	.	t	.	.	.	.	.	.	.	.	.	.	.
BJF1	t	g	a	t	a	t	t	g	a	c	a	t	t	t	t	g	t	t	g	a	t	a	t	t	g	t	c	t	g	a	t	t	a	t	t	t	t	t	a	t	a	c	a	t	t	t	c	a	a
BJF2	.	.	.	.	.	.	.	.	.	.	.	.	.	.	.	.	.	.	.	.	.	.	.	.	.	.	.	.	.	.	.	.	.	.	.	.	.	.	.	.	.	.	.	.	.	.	.	.	.
BJF3	.	.	.	.	.	.	.	.	.	.	.	.	.	.	.	.	.	.	.	.	.	.	.	.	.	.	.	.	.	.	.	.	.	.	.	.	.	.	.	.	.	.	.	.	.	.	.	.	.
SYQ1	.	.	.	.	.	.	.	.	.	.	.	.	.	.	.	.	.	.	.	.	.	.	.	.	.	.	.	.	.	.	.	.	.	.	.	.	.	.	.	.	.	t	.	.	.	.	.	.	.
SYQ2	.	.	.	.	.	.	.	.	.	.	.	.	.	.	.	.	.	.	.	.	.	.	.	.	.	.	.	.	.	.	.	.	.	.	.	.	.	.	.	.	.	.	.	.	.	.	.	.	.
SYQ3	.	.	.	.	.	.	.	.	.	.	.	.	.	.	.	.	.	.	.	.	.	.	.	.	.	.	.	.	.	.	.	.	.	.	.	.	.	.	.	.	.	.	.	.	.	.	.	.	.
SXZ1	.	.	.	.	.	.	.	.	.	.	.	.	.	.	.	.	.	.	.	.	.	.	.	.	.	.	.	.	.	.	.	.	.	.	.	.	.	.	.	.	.	.	.	.	.	.	.	.	.
SXZ2	.	.	.	.	.	.	.	.	.	.	.	.	.	.	.	.	.	.	.	.	.	.	.	.	.	.	.	.	.	.	.	.	.	.	.	.	.	.	.	.	.	.	.	.	.	.	.	.	.
SXZ3	.	.	.	.	.	.	.	.	.	.	.	.	.	.	.	.	.	.	.	.	.	.	.	.	.	.	.	.	.	.	.	.	.	.	.	.	.	.	.	.	.	.	.	.	.	.	.	.	.
GSW1	.	.	.	.	.	.	.	.	.	.	.	.	.	.	.	.	.	.	.	.	.	.	.	.	.	.	t	.	.	.	.	.	.	.	.	.	.	.	.	.	.	.	.	.	c	.	.	.	.
GSW2	.	.	.	.	.	.	.	.	.	.	.	.	.	.	.	.	.	.	.	.	.	.	.	.	.	.	t	.	.	.	.	.	.	.	.	.	.	.	.	.	.	.	.	.	c	.	.	.	.
SCD1	.	.	.	.	.	.	.	.	.	.	.	.	.	.	.	.	.	.	.	.	.	.	.	.	.	.	t	.	.	.	.	.	.	.	.	.	.	.	.	.	.	.	.	.	c	.	.	.	.
SCD2	.	.	.	.	.	.	.	.	.	.	.	.	.	.	.	.	.	c	.	.	.	.	.	.	.	.	t	.	.	.	.	.	.	.	.	.	.	.	.	.	.	.	.	.	c	.	.	.	.
SCD3	.	.	.	.	.	.	.	.	.	.	.	.	.	.	.	.	.	.	.	.	.	.	.	.	.	.	t	.	.	.	.	.	.	.	.	.	.	.	.	.	.	.	.	.	c	.	.	.	.
SCY1	.	.	.	.	.	.	.	.	.	.	.	.	.	.	.	.	.	.	.	.	.	.	.	.	.	.	t	.	.	.	.	.	.	.	.	.	.	.	.	.	.	.	.	.	c	.	.	.	.
SCY2	.	.	.	.	.	.	.	.	.	.	.	.	.	.	.	.	.	.	.	.	.	.	.	.	.	.	t	.	.	.	.	.	.	.	.	.	.	.	.	.	.	.	.	.	c	.	.	.	.
[truncated: 31 more columns]

## Sheet: CYTB
Domain: Data
BJF1	a	t	g	a	a	t	a	a	a	c	c	a	t	t	a	c	g	a	a	g	a	c	a	c	c	a	c	c	c	a	c	t	a	t	t	c	a	a	a	a	t	t	a	t	a	a	a	t	a
BJF2	.	.	.	.	.	.	.	.	.	.	.	.	.	.	.	.	.	.	.	.	.	.	.	.	.	.	.	.	.	.	.	.	.	a	.	.	.	.	.	.	.	.	.	.	.	.	.	.	.
BJF3	.	.	.	.	.	.	.	.	.	.	.	.	.	.	.	.	.	.	.	.	.	.	.	.	.	.	.	.	.	.	.	.	.	.	.	.	.	.	.	.	.	.	.	.	.	.	.	.	.
SYQ1	.	.	.	.	.	.	.	.	.	.	.	.	.	.	.	.	.	.	.	.	.	.	.	.	.	.	.	.	.	.	.	.	.	.	.	.	.	.	.	.	.	.	.	.	.	.	.	.	.
SYQ2	.	.	.	.	.	.	.	.	.	.	.	.	.	.	.	.	.	.	.	.	.	.	.	.	.	.	.	.	.	.	.	.	.	.	.	.	.	.	.	.	.	.	.	.	.	.	.	.	.
SYQ3	.	.	.	.	.	.	.	.	.	.	.	.	.	.	.	.	.	.	.	.	.	.	.	.	.	.	.	.	.	.	.	.	.	.	.	.	.	.	.	.	.	.	.	.	.	.	.	.	.
SXZ1	.	.	.	.	.	.	.	.	.	.	.	.	.	.	.	.	.	.	.	.	.	.	.	.	.	.	.	.	.	.	.	.	.	.	.	.	.	.	.	.	.	.	.	.	.	.	.	.	.
SXZ2	.	.	.	.	.	.	.	.	.	.	.	.	.	.	.	.	.	.	.	.	.	.	.	.	.	.	.	.	.	.	.	.	.	.	.	.	.	.	.	.	.	.	.	.	.	.	.	.	.
SXZ3	.	.	.	.	.	.	.	.	.	.	.	.	.	.	.	.	.	.	.	.	.	.	.	.	.	.	.	.	.	.	.	.	.	.	.	.	.	.	.	.	.	.	.	.	.	.	.	.	.
GSW1	.	.	.	.	.	.	.	.	.	.	.	.	.	.	.	.	.	.	.	.	.	.	.	.	.	.	.	.	.	.	.	.	.	.	.	.	.	.	.	.	.	.	.	.	.	.	.	.	.
GSW2	.	.	.	.	.	.	.	.	.	.	.	.	.	.	.	.	.	.	.	.	.	.	.	.	.	.	.	.	.	.	.	.	.	.	.	.	.	.	.	.	.	.	.	.	.	.	.	.	.
SCD1	.	.	.	.	.	.	.	.	.	.	.	.	.	.	.	.	.	.	.	.	.	.	.	.	.	.	.	.	.	.	.	.	.	.	.	.	.	.	.	.	.	.	.	.	.	.	.	.	.
SCD2	.	.	.	.	.	.	.	.	.	.	.	.	.	.	.	.	.	.	.	.	.	.	.	.	.	.	.	.	.	.	.	.	.	.	.	.	.	.	.	.	.	.	.	.	.	.	.	.	.
SCD3	.	.	.	.	.	.	.	.	.	.	.	.	.	.	.	.	.	.	.	.	.	.	.	.	.	.	.	.	.	.	.	.	.	.	.	.	.	.	.	.	.	.	.	.	.	.	.	.	.
SCY1	.	.	.	.	.	.	.	.	.	.	.	.	.	.	.	.	.	.	.	.	.	.	.	.	.	.	.	.	.	.	.	.	.	.	.	.	.	.	.	.	.	.	.	.	.	.	.	.	.
SCY2	.	.	.	.	.	.	.	.	.	.	.	.	.	.	.	.	.	.	.	.	.	.	.	.	.	.	.	.	.	.	.	.	.	.	.	.	.	.	.	.	.	.	.	.	.	.	.	.	.
BJF1	t	a	t	c	t	c	t	g	c	t	t	g	a	t	g	a	a	a	t	t	t	t	g	g	g	t	c	a	t	t	a	c	t	t	g	g	c	t	t	a	t	g	c	t	t	a	a	t	t
BJF2	.	.	.	.	.	.	.	.	.	.	.	.	.	.	.	.	.	.	.	.	.	.	.	.	.	.	.	.	.	.	.	.	.	.	.	.	.	.	.	.	.	.	.	.	.	.	.	.	.
BJF3	.	.	.	.	.	.	.	.	.	.	.	.	.	.	.	.	.	.	.	.	.	.	.	.	.	.	.	.	.	.	.	.	.	.	.	.	.	.	.	.	.	.	.	.	.	.	.	.	.
SYQ1	.	.	.	.	.	.	.	.	.	.	.	.	.	.	.	.	.	.	.	.	.	.	.	.	a	.	.	.	.	.	.	.	.	.	.	.	.	.	.	.	.	.	.	.	.	.	.	.	.
SYQ2	.	.	.	.	.	.	.	.	.	.	.	.	.	.	.	.	.	.	.	.	.	.	.	.	.	.	.	.	.	.	.	.	.	.	.	.	.	.	.	.	.	.	.	.	.	.	.	.	.
SYQ3	.	.	.	.	.	.	.	.	.	.	.	.	.	.	.	.	.	.	.	.	.	.	.	.	.	.	.	.	.	.	.	.	.	.	.	.	.	.	.	.	.	.	.	.	.	.	.	.	.
SXZ1	.	.	.	.	.	.	.	.	.	.	.	.	.	.	.	.	.	.	.	.	.	.	.	.	.	.	.	.	.	.	.	.	.	.	.	.	.	.	.	.	.	.	.	.	.	.	.	.	.
SXZ2	.	.	.	.	.	.	.	.	.	.	.	.	.	.	.	.	.	.	.	.	.	.	.	.	.	.	.	.	.	.	.	.	.	.	.	.	.	.	.	.	.	.	.	.	.	.	.	.	.
SXZ3	.	.	.	.	.	.	.	.	.	.	.	.	.	.	.	.	.	.	.	.	.	.	.	.	.	.	.	.	.	.	.	.	.	.	.	.	.	.	.	.	.	.	.	.	.	.	.	.	.
GSW1	.	.	.	t	.	.	.	.	.	.	.	.	.	.	.	.	.	.	.	.	.	.	.	.	a	.	.	.	.	.	.	.	.	.	.	.	.	.	.	.	.	.	t	.	.	.	.	.	.
GSW2	.	.	.	t	.	.	.	.	.	.	.	.	.	.	.	.	.	.	.	.	.	.	.	.	.	.	.	.	.	.	.	.	.	.	.	.	.	.	.	.	.	.	t	.	.	.	.	.	.
SCD1	.	.	.	t	.	.	.	.	.	.	.	.	g	.	.	.	.	.	.	.	.	.	.	.	.	.	.	.	.	.	.	.	.	.	.	.	.	.	.	.	.	.	t	.	.	.	.	.	.
SCD2	.	.	.	t	.	.	.	.	.	.	.	.	.	.	.	.	.	.	.	.	.	.	.	.	.	.	.	.	.	.	.	.	.	.	.	.	t	.	.	.	.	.	t	.	.	.	.	.	.
SCD3	.	.	.	t	.	.	.	.	.	.	.	.	.	.	.	.	.	.	.	.	.	.	.	.	.	.	.	.	.	.	.	.	.	.	.	.	.	.	.	.	.	.	t	.	.	.	.	.	.
SCY1	.	.	.	t	.	.	.	.	.	.	.	.	.	.	.	.	.	.	.	.	.	.	.	.	.	.	.	.	.	.	.	.	.	.	.	.	.	.	.	.	.	.	t	.	.	.	.	.	.
SCY2	.	.	.	t	.	.	.	.	.	.	.	.	.	.	.	.	.	.	.	.	.	.	.	.	a	.	.	.	.	.	.	.	.	.	.	.	.	.	.	.	.	.	t	.	.	.	.	.	.
BJF1	t	a	c	a	t	t	a	c	a	c	a	g	c	t	a	a	t	a	t	t	g	a	a	a	g	a	g	c	t	t	t	t	a	a	c	a	g	a	g	t	g	a	c	a	c	a	t	a	t
BJF2	.	.	.	.	.	.	.	.	.	.	.	.	.	.	.	.	.	.	.	.	.	.	.	.	.	.	.	.	.	.	.	.	.	g	.	.	.	.	.	.	a	.	.	.	.	.	.	.	.
BJF3	.	.	.	.	.	.	.	.	.	.	.	.	.	.	.	.	.	.	.	.	.	.	.	.	.	.	.	.	.	.	.	.	.	.	.	.	.	.	.	.	.	.	.	.	.	.	.	.	.
SYQ1	.	.	.	.	.	.	.	.	.	.	.	.	.	.	.	.	.	.	.	.	.	.	.	.	.	.	.	.	.	.	.	.	.	.	t	.	.	.	.	.	a	.	.	.	.	.	.	.	.
SYQ2	.	.	.	.	.	.	.	.	.	.	.	.	.	.	.	.	.	.	.	.	.	.	.	.	.	.	.	.	.	.	.	.	.	.	.	.	.	.	.	.	.	.	.	.	.	.	.	.	.
SYQ3	.	.	.	.	.	.	.	.	.	.	.	.	.	.	.	.	.	.	.	.	.	.	.	.	.	.	.	.	.	.	.	.	.	.	.	.	.	.	.	.	.	.	.	.	.	.	.	.	.
SXZ1	.	.	.	.	.	.	.	.	.	.	.	.	.	.	.	.	.	.	.	.	.	.	.	.	.	.	.	.	.	.	.	.	.	.	.	.	.	.	.	.	.	.	.	.	.	.	.	.	.
SXZ2	.	.	.	.	.	.	.	.	.	.	.	.	.	.	.	.	.	.	.	.	.	.	.	.	.	.	.	.	.	.	.	.	.	.	.	.	.	.	.	.	.	.	.	.	.	.	.	.	.
SXZ3	.	g	.	.	.	.	.	.	.	.	.	.	.	.	.	.	.	.	.	.	.	.	.	.	.	.	.	.	.	.	.	.	.	.	.	.	.	.	.	.	a	.	.	.	.	.	.	.	.
GSW1	.	.	.	.	.	.	.	t	.	.	.	.	.	.	.	.	.	.	.	.	.	.	.	.	.	.	.	.	.	.	.	.	.	.	t	.	.	.	.	.	a	.	.	.	.	.	.	.	.
GSW2	.	.	.	.	.	.	.	t	.	.	.	.	.	.	.	.	.	.	.	.	.	.	.	.	.	.	.	.	.	.	.	.	.	.	t	.	.	.	.	.	a	.	.	.	.	.	.	.	.
SCD1	.	.	.	.	.	.	.	t	.	.	.	.	.	.	.	.	.	.	.	.	.	.	.	.	.	.	.	.	.	.	.	.	.	.	t	.	.	.	.	.	a	.	.	.	.	.	.	.	.
SCD2	.	.	.	.	.	.	.	t	.	.	.	.	.	.	.	.	.	.	.	.	.	.	.	.	.	.	.	.	.	.	.	.	.	.	t	.	.	.	.	.	a	.	.	.	.	.	.	.	.
SCD3	.	.	.	.	.	.	.	t	.	.	.	.	.	.	.	.	.	.	.	.	.	.	.	.	.	.	.	.	.	.	.	.	.	.	t	.	.	.	.	.	a	.	.	.	.	.	.	.	.
SCY1	.	.	.	.	.	.	.	t	.	.	.	.	.	.	.	.	.	.	.	.	.	.	.	.	.	.	.	.	.	.	.	.	.	.	t	.	.	.	.	.	a	.	.	.	.	.	.	.	.
SCY2	.	.	.	.	.	.	.	t	.	.	.	.	.	.	.	.	.	.	.	.	.	.	.	.	.	.	.	.	.	.	.	.	.	.	t	.	.	.	.	.	a	.	.	.	.	.	.	.	.
BJF1	c	g	a	a	c	t	a	t	c	c	a	t	g	c	t	a	a	t	g	g	a	g	c	c	t	c	t	t	t	t	t	t	t	t	t	t	a	t	t	t	g	t	a	t	t	t	a	t	g
BJF2	.	.	.	.	.	.	.	.	.	.	.	.	.	.	.	.	.	.	.	.	.	.	.	.	.	.	.	.	.	.	.	.	.	.	.	.	.	.	.	.	.	.	.	.	.	.	.	.	.
BJF3	.	.	.	.	.	.	.	.	.	.	.	.	.	.	.	.	.	.	.	.	.	.	.	.	.	.	.	.	.	.	.	.	.	.	.	.	.	.	.	.	.	.	.	.	.	.	.	.	.
SYQ1	.	.	.	.	.	.	.	.	.	.	.	.	.	.	.	.	.	.	.	.	.	.	.	.	.	.	.	.	.	.	.	.	.	.	.	.	.	.	.	.	.	.	.	.	.	.	.	.	.
SYQ2	.	.	.	.	.	.	.	.	.	.	.	.	.	.	.	.	.	.	.	.	.	.	.	.	.	.	.	.	.	.	.	.	.	.	.	.	.	.	.	.	.	.	.	.	.	.	.	.	.
SYQ3	.	.	.	.	.	.	.	.	.	.	.	.	.	.	.	.	.	.	.	.	.	.	.	.	.	.	.	.	.	.	.	.	.	.	.	.	.	.	.	.	.	.	.	.	.	.	.	.	.
SXZ1	.	.	.	.	.	.	.	.	.	.	.	.	.	.	.	.	.	.	.	.	.	.	.	.	.	.	.	.	.	.	.	.	.	.	.	.	.	.	.	.	.	.	.	.	.	.	.	.	a
SXZ2	.	.	.	.	.	.	.	.	.	.	.	.	.	.	.	.	.	.	.	.	.	.	.	.	.	.	.	.	.	.	.	.	.	.	.	.	.	.	.	.	.	.	.	.	.	.	.	.	.
SXZ3	.	.	.	.	.	.	.	.	.	.	.	.	.	.	.	.	.	.	.	.	.	.	.	.	.	.	.	.	.	.	.	.	.	.	.	.	.	.	.	.	.	.	.	.	.	.	.	.	.
GSW1	.	.	.	.	.	.	.	.	.	.	.	c	.	.	.	.	.	c	.	.	.	.	.	.	.	.	.	.	.	.	.	.	.	.	.	.	.	.	.	.	.	.	.	.	.	.	.	.	.
GSW2	.	.	.	.	.	.	.	.	.	.	.	c	.	.	.	.	.	c	.	.	.	.	.	.	.	.	.	.	.	.	.	.	.	.	.	.	.	.	.	.	.	.	.	.	.	.	.	.	.
SCD1	.	.	.	.	.	.	.	.	.	.	.	c	.	.	.	.	.	c	.	.	.	.	.	.	.	.	.	.	.	.	.	.	.	.	.	.	.	.	.	.	.	.	.	.	.	.	.	.	.
SCD2	.	.	.	.	.	.	.	.	.	.	.	c	.	.	.	.	.	c	.	.	.	.	.	.	.	.	.	.	.	.	.	.	.	.	.	.	.	.	.	.	.	.	.	.	.	.	.	.	.
SCD3	.	.	.	.	.	.	.	.	.	.	.	c	.	.	.	.	.	c	.	.	.	.	.	.	.	.	.	.	.	.	.	.	.	.	.	.	.	.	.	.	.	.	.	.	.	.	.	.	.
SCY1	.	.	.	.	.	.	.	.	.	.	.	c	.	.	.	.	.	c	.	.	.	.	.	.	.	.	.	.	.	.	.	.	.	.	.	.	.	.	.	.	.	.	.	.	.	.	.	.	.
SCY2	.	.	.	.	.	.	.	.	.	.	.	c	.	.	.	.	.	c	.	.	.	.	.	.	.	.	.	.	.	.	.	.	.	.	.	.	.	.	.	.	.	.	.	.	.	.	.	.	.
BJF1	a	t	a	c	t	t	a	t	a	t	a	t	t	c	c	t	a	c	c	t	g	a	t	c	t	a	t	t	g	g	a	a	c	a	t	t	a	a	t	t	t	t	a	t	t	t	g	t	g
BJF2	.	.	.	.	.	.	.	.	.	.	.	.	.	.	.	.	.	.	.	.	.	.	.	.	.	.	.	.	.	.	.	.	.	.	.	.	.	.	.	.	.	.	.	.	.	.	.	.	.
BJF3	.	.	.	.	.	.	.	.	.	.	.	.	.	.	.	.	.	.	.	.	.	.	.	.	.	.	.	.	.	.	.	.	.	.	.	.	.	.	.	.	.	.	.	.	.	.	.	.	.
SYQ1	.	.	.	.	.	.	.	.	.	.	.	.	.	.	.	.	.	.	.	.	.	.	.	.	.	.	.	.	.	.	.	.	.	.	.	.	.	.	.	.	.	.	.	.	.	.	.	.	.
SYQ2	.	.	.	.	.	.	.	.	.	.	.	.	.	.	.	.	.	.	.	.	.	.	.	.	.	.	.	.	.	.	.	.	.	.	.	.	.	.	.	.	.	.	.	.	.	.	.	.	.
SYQ3	.	.	.	.	.	.	.	.	.	.	.	.	.	.	.	.	.	.	.	.	.	.	.	.	.	.	.	.	.	.	.	.	.	.	.	.	.	.	.	.	.	.	.	.	.	.	.	.	.
SXZ1	.	.	.	.	.	.	.	.	.	.	.	.	.	.	.	.	.	.	.	.	.	.	.	.	.	.	.	.	.	.	.	.	.	.	.	.	.	.	.	.	.	.	.	.	.	.	.	.	.
SXZ2	.	.	.	.	.	.	.	.	.	.	.	.	.	.	.	.	.	.	.	.	.	.	.	.	.	.	.	.	.	.	.	.	.	.	.	.	.	.	.	.	.	.	.	.	.	.	.	.	.
SXZ3	.	.	.	.	.	.	.	.	.	.	.	.	.	.	.	.	.	.	.	.	.	.	.	.	.	.	.	.	.	.	.	.	.	.	.	.	.	.	.	.	.	.	.	.	.	.	.	.	.
GSW1	.	.	.	.	.	.	.	.	.	.	.	.	.	.	.	.	.	.	t	.	.	.	.	.	.	.	.	.	.	.	.	.	.	.	.	.	.	.	.	.	.	.	.	.	.	.	.	.	c
GSW2	.	.	.	.	.	.	.	.	.	.	.	.	.	.	.	.	.	.	t	.	.	.	.	.	.	.	.	.	.	.	.	.	.	.	.	.	.	.	.	.	.	.	.	.	.	.	.	.	c
SCD1	.	.	.	.	.	.	.	.	.	.	.	.	.	.	.	.	.	.	t	.	.	.	.	.	.	.	.	.	.	.	.	.	.	.	.	.	.	.	.	.	.	.	.	.	.	.	.	.	c
SCD2	.	.	.	.	.	.	.	.	.	.	.	.	.	.	.	.	.	.	t	.	.	.	.	.	.	.	.	.	.	.	.	.	.	.	.	.	.	.	.	.	.	.	.	.	.	.	.	.	c
SCD3	.	.	.	.	.	.	.	.	.	.	.	.	.	.	.	.	.	.	t	.	.	.	.	.	.	.	.	.	.	.	.	.	.	.	.	.	.	.	.	.	.	.	.	.	.	.	.	.	c
SCY1	.	.	.	.	.	.	.	.	.	.	.	.	.	.	.	.	.	.	t	.	.	.	.	.	.	.	.	.	.	.	.	.	.	.	.	.	.	.	.	.	.	.	.	.	.	.	.	.	c
SCY2	.	.	.	.	.	.	.	.	.	.	.	.	.	.	.	.	.	.	t	.	.	.	.	.	.	.	.	.	.	.	.	.	.	.	.	.	.	.	.	.	.	.	.	.	.	.	.	.	c
BJF1	t	a	c	c	a	t	g	a	g	g	a	c	a	a	a	t	a	t	c	t	t	t	t	t	g	a	g	g	a	g	c	a	a	c	a	g	t	t	a	t	t	a	c	a	a	a	t	t	t
BJF2	.	.	.	.	.	.	.	.	.	.	.	.	.	.	.	.	.	.	.	.	.	.	.	.	.	.	.	.	.	.	.	.	.	.	.	.	.	.	.	.	.	.	.	.	.	.	.	.	.
BJF3	.	.	.	.	.	.	.	.	.	.	.	.	.	.	.	.	.	.	.	.	.	.	.	.	.	.	.	.	.	.	.	.	.	.	.	.	.	.	.	.	.	.	.	.	.	.	.	.	.
SYQ1	.	.	.	.	.	.	.	.	.	.	.	.	.	.	.	.	.	.	.	.	.	.	.	.	.	.	.	.	.	.	.	.	.	.	.	.	.	.	.	.	.	.	.	.	.	.	.	.	.
SYQ2	.	.	.	.	.	.	.	.	.	.	.	.	.	.	.	.	.	.	.	.	.	.	.	.	.	.	.	.	.	.	.	.	.	.	.	.	.	.	.	.	.	.	.	.	.	.	.	.	.
SYQ3	.	.	.	.	.	.	.	.	.	.	.	.	.	.	.	.	.	.	.	.	.	.	.	.	.	.	.	.	.	.	.	.	.	.	.	.	.	.	.	.	.	.	.	.	.	.	.	.	.
SXZ1	.	.	.	.	.	.	.	.	.	.	.	.	.	.	.	.	.	.	.	.	.	.	.	.	.	.	.	.	.	.	.	.	.	.	.	.	.	.	.	.	.	.	.	.	.	.	.	.	.
SXZ2	.	.	.	.	.	.	.	.	.	.	.	.	.	.	.	.	.	.	.	.	.	.	.	.	.	.	.	.	.	.	.	.	.	.	.	.	.	.	.	.	.	.	.	.	.	.	.	.	.
SXZ3	.	.	.	.	.	.	.	.	.	.	.	.	.	.	.	.	.	.	.	.	.	.	.	.	.	.	.	.	.	.	.	.	.	.	.	.	.	.	.	.	.	.	.	.	.	.	.	.	.
GSW1	.	.	.	.	.	.	.	.	.	.	.	.	.	.	.	.	.	.	.	.	.	.	.	.	.	.	.	.	.	.	.	.	.	.	.	.	.	.	.	.	.	.	.	.	.	.	.	.	.
GSW2	.	.	.	.	g	.	.	.	.	.	.	.	.	.	.	.	.	.	.	.	.	.	.	.	.	.	.	.	.	.	.	.	.	.	.	.	.	.	.	.	.	.	.	.	.	.	.	.	.
SCD1	.	.	.	.	.	.	.	.	.	.	.	.	.	.	.	.	.	.	.	.	.	.	.	.	.	.	.	.	.	.	.	.	.	.	.	.	.	.	.	.	.	.	.	.	.	.	.	.	.
SCD2	.	.	.	.	g	.	.	.	.	.	.	.	.	.	.	.	.	.	.	.	.	.	.	.	.	.	.	.	.	.	.	.	.	.	.	.	.	.	.	.	.	.	.	.	.	.	.	.	.
SCD3	.	.	.	.	g	.	.	.	.	.	.	.	.	.	.	.	.	.	.	.	.	.	.	.	.	.	.	.	.	.	.	.	.	.	.	.	.	.	.	.	.	.	.	.	.	.	.	.	.
SCY1	.	.	.	.	g	.	.	.	.	.	.	.	.	.	.	.	.	.	.	.	.	.	.	.	.	.	.	.	.	.	.	.	.	.	.	.	.	.	.	.	.	.	.	.	.	.	.	.	.
SCY2	.	.	.	.	.	.	.	.	.	.	.	.	.	.	.	.	.	.	.	.	.	.	.	.	.	.	.	.	.	.	.	.	.	.	.	.	.	.	.	.	.	.	.	.	.	.	.	.	.
BJF1	a	t	a	g	t	t	c	a	a	t	g	a	a	t	t	t	g	a	g	g	a	g	g	a	t	t	t	g	c	t	g	t	t	g	a	t	a	a	t	g	c	t	a	c	c	t	t	a	a
BJF2	.	.	.	.	.	.	.	.	.	.	.	.	.	.	.	.	.	.	.	.	.	.	.	.	.	.	.	.	.	.	.	.	.	.	.	.	.	.	.	.	.	.	.	.	.	.	.	.	.
BJF3	.	.	.	.	.	.	.	.	.	.	.	.	.	.	.	.	.	.	.	.	.	.	.	.	.	.	.	.	.	.	.	.	.	.	.	.	.	.	.	.	.	.	.	.	.	.	.	.	.
SYQ1	.	.	.	.	.	.	.	.	.	.	.	.	.	.	.	.	.	.	.	.	.	.	.	.	.	.	.	.	.	.	.	.	.	.	.	.	.	.	.	.	.	.	.	.	.	.	.	.	.
SYQ2	.	.	.	.	.	.	.	.	.	.	.	.	.	.	.	.	.	.	.	.	.	.	.	.	.	.	.	.	.	.	.	.	.	.	.	.	.	.	.	.	.	.	.	.	.	.	.	.	.
SYQ3	.	.	.	.	.	.	.	.	.	.	.	.	.	.	.	.	.	.	.	.	.	.	.	.	.	.	.	.	.	.	.	.	.	.	.	.	.	.	.	.	.	.	.	.	.	.	.	.	.
SXZ1	.	.	.	.	.	.	.	.	.	.	.	.	.	.	.	.	.	.	.	.	.	.	.	.	.	.	.	.	.	.	.	.	.	.	.	.	.	.	.	.	.	.	.	.	.	.	.	.	.
SXZ2	.	.	.	.	.	.	.	.	.	.	.	.	.	.	.	.	.	.	.	.	.	.	.	.	.	.	.	.	.	.	.	.	.	.	.	.	.	.	.	.	.	.	.	.	.	.	.	.	.
SXZ3	.	.	.	.	.	.	.	.	.	.	.	.	.	.	.	.	.	.	.	.	.	.	.	.	.	.	.	.	.	.	.	.	.	.	.	.	.	.	.	.	.	.	.	.	.	.	.	.	.
GSW1	.	.	.	.	.	.	.	.	.	.	.	.	.	.	.	.	.	.	.	.	.	.	.	.	.	.	.	.	.	.	.	.	.	.	.	.	.	.	.	.	.	.	.	.	.	.	.	.	.
GSW2	.	.	.	.	.	.	.	.	.	.	.	.	.	.	.	.	.	.	.	.	.	.	.	.	.	.	.	.	.	.	.	.	.	.	.	.	.	.	.	.	.	.	.	.	.	.	.	.	.
SCD1	.	.	.	.	.	.	.	.	.	.	.	.	.	.	.	.	.	.	.	.	.	.	.	.	.	.	.	.	.	.	.	.	.	.	.	.	.	.	.	.	.	.	.	.	.	.	.	.	.
SCD2	.	.	.	.	.	.	.	.	.	.	.	.	.	.	.	.	.	.	.	.	.	.	.	.	.	.	.	.	.	.	.	.	.	.	.	.	.	.	.	.	.	.	.	.	.	.	.	.	.
SCD3	.	.	.	.	.	.	.	.	.	.	.	.	.	.	.	.	.	.	.	.	.	.	.	.	.	.	.	.	.	.	.	.	.	.	.	.	.	.	.	.	.	.	.	.	.	.	.	.	.
SCY1	.	.	.	.	.	.	.	.	.	.	.	.	.	.	.	.	.	.	.	.	.	.	.	.	.	.	.	.	.	.	.	.	.	.	.	.	.	.	.	.	.	.	.	.	.	.	.	.	.
SCY2	.	.	.	.	.	.	.	.	.	.	.	.	.	.	.	.	.	.	.	.	.	.	.	.	.	.	.	.	.	.	.	.	.	.	.	.	.	.	.	.	.	.	.	.	.	.	.	.	.
BJF1	a	t	t	t	a	t	t	a	t	t	g	c	a	g	c	a	a	t	a	a	c	t	a	t	a	a	t	t	c	a	t	c	t	t	t	t	a	t	t	t	t	t	a	c	a	t	c	a	a
BJF2	.	.	.	.	.	.	.	.	.	.	.	t	.	.	.	.	.	.	.	.	.	.	.	.	.	.	.	.	.	.	.	.	.	.	.	.	.	.	.	.	.	.	.	.	.	.	.	.	.
BJF3	.	.	.	.	.	.	.	.	.	.	.	.	.	.	.	.	.	.	.	.	.	.	.	.	.	.	.	.	.	.	.	.	.	.	.	.	.	.	.	.	.	.	.	.	.	.	.	.	.
SYQ1	.	.	.	.	.	.	.	.	.	.	.	.	.	.	.	.	.	.	.	.	.	.	.	.	.	.	.	.	.	.	.	.	.	.	.	.	.	.	.	.	.	.	.	.	.	.	.	.	.
SYQ2	.	.	.	.	.	.	.	.	.	.	.	.	.	.	.	.	.	.	.	.	.	.	.	.	.	.	.	.	.	.	.	.	.	.	.	.	.	.	.	.	.	.	.	.	.	.	.	.	.
SYQ3	.	.	.	.	.	.	.	.	.	.	.	.	.	.	.	.	.	.	.	.	.	.	.	.	.	.	.	.	.	.	.	.	.	.	.	.	.	.	.	.	.	.	.	.	.	.	.	.	.
SXZ1	.	.	.	.	.	.	.	.	.	.	.	.	.	.	.	.	.	.	.	.	.	.	.	.	.	.	.	.	.	.	.	.	.	.	.	.	.	.	.	.	.	.	.	.	.	.	.	.	.
SXZ2	.	.	.	.	.	.	.	.	.	.	.	.	.	.	.	.	.	.	.	.	.	.	.	.	.	.	.	.	.	.	.	.	.	.	.	.	.	.	.	.	.	.	.	.	.	.	.	.	.
SXZ3	.	.	.	.	.	.	.	.	.	.	.	.	.	.	.	.	.	.	.	.	.	.	.	.	.	.	.	.	.	.	.	.	.	.	.	.	.	.	.	.	.	.	.	.	.	.	.	.	.
GSW1	c	.	.	.	.	.	.	.	.	.	.	.	t	.	.	.	.	.	.	.	.	.	.	.	.	.	.	.	.	.	.	.	.	.	c	.	.	.	.	.	.	.	.	.	.	.	.	.	.
GSW2	c	.	.	.	.	.	.	.	.	.	.	.	t	.	.	.	.	.	.	.	.	.	.	.	.	.	.	.	.	.	.	.	.	.	c	.	.	.	.	.	.	.	.	.	.	.	.	.	.
SCD1	c	.	.	.	.	.	.	.	.	.	.	.	t	.	.	.	.	.	.	.	.	.	.	.	.	.	.	.	.	.	.	.	.	.	c	.	.	.	.	.	.	.	.	.	.	.	.	.	.
SCD2	c	.	.	.	.	.	.	.	.	.	.	.	t	.	.	.	.	.	.	.	.	.	.	.	.	.	.	.	.	.	.	.	.	.	c	.	.	.	.	.	.	.	.	.	.	.	.	.	.
SCD3	c	.	.	.	.	.	.	.	.	.	.	.	t	.	.	.	.	.	.	.	.	.	.	.	.	.	.	.	.	.	.	.	.	.	c	.	.	.	.	.	.	.	.	.	.	.	.	.	.
SCY1	c	.	.	.	.	.	.	.	.	.	.	.	t	.	.	.	.	.	.	.	.	.	.	.	.	.	.	.	.	.	.	.	.	.	c	.	.	.	.	.	.	.	.	.	.	.	.	.	.
SCY2	c	.	.	.	.	.	.	.	.	.	.	.	t	.	.	.	.	.	.	.	.	.	.	.	.	.	.	.	.	.	.	.	.	.	c	.	.	.	.	.	.	.	.	.	.	.	.	.	.
BJF1	g	a	a	a	t	t	c	a	g	a	c	a	a	a	a	t	t	c	c	a	t	t	c	c	a	t	c	c	t	t	a	t	t	t	t	t	c	c	t	t	t	a	a	g	g	a	t	t	t
BJF2	.	.	.	.	.	.	.	.	.	.	.	.	.	.	.	.	.	.	.	.	.	.	.	.	.	.	.	.	.	.	.	.	.	.	.	.	.	.	.	.	.	.	.	.	.	.	.	.	.
BJF3	.	.	.	.	.	.	.	.	.	.	.	.	.	.	.	.	.	.	.	.	.	.	.	.	.	.	.	.	.	.	.	.	.	.	.	.	.	.	.	.	.	.	.	.	.	.	.	.	.
SYQ1	.	.	g	.	c	.	.	.	.	.	.	.	.	.	.	.	.	.	.	.	.	.	.	.	.	.	.	.	.	.	.	.	.	.	.	.	.	.	.	.	.	.	.	.	.	.	.	.	.
SYQ2	.	.	.	.	.	.	.	.	.	.	.	.	.	.	.	.	.	.	.	.	.	.	.	.	.	.	.	.	.	.	.	.	.	.	.	.	.	.	.	.	.	.	.	.	.	.	.	.	.
SYQ3	.	.	.	.	.	.	.	.	.	.	.	.	.	.	.	.	.	.	.	.	.	.	.	.	.	.	.	.	.	.	.	.	.	.	.	.	.	.	.	.	.	.	.	.	.	.	.	.	.
SXZ1	.	.	.	.	.	.	.	.	.	.	.	.	.	.	.	.	.	.	.	.	.	.	t	.	.	.	.	.	.	.	.	.	.	.	.	.	.	.	.	.	.	.	.	.	.	.	.	.	.
SXZ2	.	.	.	.	.	.	.	.	.	.	.	.	.	.	.	.	.	.	.	.	.	.	.	.	.	.	.	.	.	.	.	.	.	.	.	.	.	.	.	.	.	.	.	a	.	.	.	.	.
SXZ3	.	.	.	.	.	.	.	.	.	.	.	.	.	.	.	.	.	.	.	.	.	.	.	.	.	.	.	.	.	.	.	.	.	.	.	.	.	.	.	.	.	.	.	.	.	.	.	.	.
GSW1	.	.	.	.	.	.	.	.	.	.	.	.	.	.	.	.	.	.	.	.	.	.	.	.	.	.	.	.	.	.	.	.	.	.	.	.	.	.	.	.	.	.	.	.	.	.	.	.	.
GSW2	.	.	.	.	.	.	.	.	.	.	.	.	.	.	.	.	.	.	.	.	.	.	.	.	.	.	.	.	.	.	.	.	.	.	.	.	.	.	.	.	.	.	.	.	.	.	.	.	.
SCD1	.	.	.	.	.	.	.	.	.	.	.	.	.	.	.	.	.	.	.	.	.	.	.	.	.	.	.	.	.	.	.	.	.	.	.	.	.	.	.	.	.	.	.	.	.	.	.	.	.
SCD2	.	.	.	.	.	.	.	.	.	.	.	.	.	.	.	.	.	.	.	.	.	.	.	.	.	.	.	.	.	.	.	.	.	.	.	.	.	.	.	.	.	.	.	.	.	.	.	.	.
SCD3	.	.	.	.	.	.	.	.	.	.	.	.	.	.	.	.	.	.	.	.	.	.	.	.	.	.	.	.	.	.	.	.	.	.	.	.	.	.	.	.	.	.	.	.	.	.	.	.	.
SCY1	.	.	.	.	.	.	.	.	.	.	.	.	.	.	.	.	.	.	.	.	.	.	.	.	.	.	.	.	.	.	.	.	.	.	.	.	.	.	.	.	.	.	.	.	.	.	.	.	.
SCY2	.	.	.	.	.	.	.	.	.	.	.	.	.	.	.	.	.	.	.	.	.	.	.	.	.	.	.	.	.	.	.	.	.	.	.	.	.	.	.	.	.	.	.	.	.	.	.	.	.
BJF1	t	t	t	a	t	t	t	t	a	t	c	c	a	t	t	a	t	a	g	c	c	c	c	t	t	a	t	t	a	t	t	t	a	g	g	a	g	a	t	c	c	a	g	a	t	a	a	t	t
BJF2	.	.	.	.	.	.	.	.	.	.	.	.	.	.	.	.	.	.	.	.	a	.	.	.	.	.	.	.	.	.	.	.	.	.	.	.	.	.	.	.	.	.	.	.	.	.	.	.	.
BJF3	.	.	.	.	.	.	.	.	.	.	.	.	.	.	.	.	.	.	.	.	.	.	.	.	.	.	.	.	.	.	.	.	.	.	.	.	.	.	.	.	.	.	.	.	.	.	.	.	.
SYQ1	.	.	.	.	.	.	.	.	.	.	.	.	.	.	.	.	.	.	.	.	.	.	.	.	.	.	.	.	.	.	.	.	.	.	.	.	.	.	.	.	.	c	.	.	.	.	.	.	.
SYQ2	.	.	.	.	.	.	.	.	.	.	.	.	.	.	.	.	.	.	.	.	.	.	.	.	.	.	.	.	.	.	.	.	.	.	.	.	.	.	.	.	.	.	.	.	.	.	.	.	.
SYQ3	.	.	.	.	.	.	.	.	.	.	.	.	.	.	.	.	.	.	.	.	.	.	.	.	.	.	.	.	.	.	.	.	.	.	.	.	.	.	.	.	.	.	.	.	.	.	.	.	.
SXZ1	.	.	.	.	.	.	.	.	.	.	.	.	.	.	.	.	.	.	.	.	.	.	.	.	.	.	.	.	.	.	.	.	.	.	.	.	.	.	.	.	.	.	.	.	.	.	.	.	.
SXZ2	.	.	.	.	.	.	.	.	.	.	.	.	.	.	.	.	.	.	.	.	.	.	.	.	.	.	.	.	.	.	.	.	.	.	.	.	.	.	.	.	.	.	.	.	.	.	.	.	.
SXZ3	.	.	.	.	.	.	.	.	.	.	.	.	.	.	.	.	.	.	.	.	.	.	.	.	.	.	.	.	.	.	.	.	.	.	.	.	.	.	.	.	.	c	.	.	.	.	.	.	.
GSW1	.	.	.	.	.	.	.	.	.	.	.	t	.	.	.	.	.	.	.	.	.	.	.	.	.	.	.	.	.	.	.	.	.	.	.	t	.	.	c	.	.	.	.	.	.	.	.	.	.
GSW2	.	.	.	.	.	.	.	.	.	.	.	t	.	.	.	.	.	.	.	.	.	.	.	.	.	.	.	.	.	.	.	.	.	.	.	t	.	.	c	.	.	.	.	.	.	.	.	.	.
SCD1	.	.	.	.	.	.	.	.	.	.	.	t	.	.	.	.	.	.	.	.	.	.	.	.	.	.	.	.	.	.	.	.	.	.	.	t	.	.	c	.	.	.	.	.	.	.	.	.	.
SCD2	.	.	.	.	.	.	.	.	.	.	.	t	.	.	.	.	.	.	.	.	.	.	.	.	.	.	c	.	.	.	.	.	.	.	.	t	.	.	c	.	.	.	.	.	.	.	.	.	.
SCD3	.	.	.	.	.	.	.	.	.	.	.	t	.	.	.	.	.	.	.	.	.	.	.	.	.	.	.	.	.	.	.	.	.	.	.	t	.	.	c	.	.	.	.	.	.	.	.	.	.
SCY1	.	.	.	.	.	.	.	.	.	.	.	t	.	.	.	.	.	.	.	.	t	.	.	.	.	.	.	.	.	.	.	.	.	.	.	t	.	.	c	.	.	.	.	.	.	.	.	.	.
SCY2	.	.	.	.	.	.	.	.	.	.	.	t	.	.	.	.	.	.	.	.	.	.	.	.	.	.	.	.	.	.	.	.	.	.	.	t	.	.	c	.	.	.	.	.	.	.	.	.	.
BJF1	t	c	a	t	a	t	t	c	a	g	c	c	a	g	a	a	t	g	a	t	a	c	t	t	t	t	t	a	t	t	t	g	c	t	t	a	c	g	c	t	a	t	t	t	t	a	c	g	t
BJF2	.	.	.	.	.	.	.	.	.	a	.	.	.	.	.	.	.	.	.	.	.	.	.	.	.	.	.	.	.	.	.	.	.	.	.	.	.	.	.	.	.	.	.	.	.	.	.	.	.
BJF3	.	.	.	.	.	.	.	.	.	.	.	.	.	.	.	.	.	.	.	.	.	.	.	.	.	.	.	.	.	.	.	.	.	.	.	.	.	.	.	.	.	.	.	.	.	.	.	.	.
SYQ1	.	.	.	.	.	.	.	.	.	.	.	.	.	.	.	.	.	.	.	.	.	.	.	.	.	.	.	.	.	.	.	.	.	.	.	.	t	.	.	.	.	.	.	.	.	.	.	.	.
SYQ2	.	.	.	.	.	.	.	.	.	.	.	.	.	.	.	.	.	.	.	.	.	.	.	.	.	.	.	.	.	.	.	.	.	.	.	.	.	.	.	.	.	.	.	.	.	.	.	.	.
SYQ3	.	.	.	.	.	.	.	.	.	.	.	.	.	.	.	.	.	.	.	.	.	.	.	.	.	.	.	.	.	.	.	.	.	.	.	.	.	.	.	.	.	.	.	.	.	.	.	.	.
SXZ1	.	.	.	.	.	.	.	.	.	.	.	.	.	.	.	.	.	.	.	.	.	.	.	.	.	.	.	.	.	.	.	.	.	.	.	.	.	.	.	.	.	.	.	.	.	.	.	.	.
SXZ2	.	.	.	.	.	.	.	.	.	.	.	.	.	.	.	.	.	.	.	.	.	.	.	.	.	.	.	.	.	.	.	.	.	.	.	.	.	.	.	.	.	.	.	.	.	.	.	.	.
SXZ3	.	.	.	.	.	.	.	.	.	.	.	.	.	.	.	.	.	.	.	.	.	.	.	.	.	.	.	.	.	.	.	.	.	.	.	.	.	.	.	.	.	.	.	.	.	.	.	.	.
GSW1	.	.	.	.	.	.	c	.	.	.	.	.	.	.	.	.	.	.	.	.	.	t	.	.	.	.	.	.	.	.	.	.	.	.	.	.	t	.	.	.	.	.	.	c	.	.	.	.	.
GSW2	.	.	.	.	.	.	c	.	.	.	.	.	.	.	.	.	.	.	.	.	.	t	.	.	.	.	.	.	.	.	.	.	.	.	.	.	t	.	.	.	.	.	.	c	.	g	.	.	.
SCD1	.	.	.	.	.	.	c	.	.	.	.	.	.	.	.	.	.	.	.	.	.	t	.	.	.	.	.	.	.	.	.	.	.	.	.	.	t	.	.	.	.	.	.	c	.	.	.	.	.
SCD2	.	.	.	.	.	.	c	.	.	.	.	.	.	.	.	.	.	.	.	.	.	t	.	.	.	.	.	.	.	.	.	.	.	.	.	.	t	.	.	.	.	.	.	c	.	.	.	.	.
SCD3	.	.	.	.	.	.	c	.	.	.	.	.	.	.	.	.	.	.	.	.	.	t	.	.	.	.	.	.	.	.	.	.	.	.	.	.	t	.	.	.	.	.	.	c	.	.	.	.	.
SCY1	.	.	.	.	.	.	c	.	.	.	.	.	.	.	.	.	.	.	.	.	.	t	.	.	.	.	.	.	.	.	.	.	.	.	.	.	t	.	.	.	.	.	.	c	.	.	.	.	.
SCY2	.	.	.	.	.	.	c	.	.	.	.	.	.	.	.	.	.	.	.	.	.	t	.	.	.	.	.	.	.	.	.	.	.	.	.	.	t	.	.	.	.	.	.	c	.	.	.	.	.
BJF1	c	c	t	t	a	g	t	t	a	t	a	t	c	t	a	t	t	g	c	t	a	t	t	t	t	a	t	t	t	a	t	t	c	t	t	c	c	t	a	t	t	t	t	a	c	a	t	a	t
BJF2	.	.	.	.	.	.	.	.	.	.	.	.	.	.	.	.	.	.	.	.	.	.	.	.	.	.	.	.	.	.	.	.	.	.	.	.	.	.	.	.	.	.	.	.	.	.	.	.	.
BJF3	.	.	.	.	.	.	.	.	.	.	.	.	.	.	.	.	.	.	.	.	.	.	.	.	.	.	.	.	.	.	.	.	.	.	.	.	.	.	.	.	.	.	.	.	.	.	c	.	.
SYQ1	.	.	.	.	.	.	.	.	.	.	.	.	.	.	.	.	.	.	.	.	.	.	.	.	.	.	.	.	.	.	.	.	.	.	.	.	.	.	.	.	.	.	.	.	.	.	c	.	.
SYQ2	.	.	.	.	.	.	.	.	.	.	.	.	.	.	.	.	.	.	.	.	.	.	.	.	.	.	.	.	.	.	.	.	.	.	.	.	.	.	.	.	.	.	.	.	.	.	.	.	.
SYQ3	.	.	.	.	.	.	.	.	.	.	.	.	.	.	.	.	.	.	.	.	.	.	.	.	.	.	.	.	.	.	.	.	.	.	.	.	.	.	.	.	.	.	.	.	.	.	.	.	.
SXZ1	.	.	.	.	.	.	.	.	.	.	.	.	.	.	.	.	.	.	.	.	.	.	.	.	.	.	.	.	.	.	.	.	.	.	.	.	.	.	.	.	.	.	.	.	.	.	.	.	.
SXZ2	.	.	.	.	.	.	.	.	.	.	.	.	.	.	.	.	.	.	.	.	.	.	.	.	.	.	.	.	.	.	.	.	.	.	.	.	.	.	.	.	.	.	.	.	.	.	.	.	.
SXZ3	.	t	.	.	.	.	.	.	.	.	.	.	.	.	.	.	.	.	.	.	.	.	.	.	.	.	.	.	.	.	.	.	.	.	.	.	.	.	.	.	.	.	.	.	.	.	.	.	.
GSW1	.	.	.	.	.	.	.	.	.	.	.	.	.	.	.	.	.	.	.	.	.	.	.	.	.	.	.	.	.	.	.	.	.	.	.	.	.	.	.	.	.	.	.	.	.	.	.	.	.
GSW2	.	.	.	.	.	.	.	.	.	.	.	.	.	.	.	.	.	.	.	.	.	.	.	.	.	.	.	.	.	.	.	.	.	.	.	.	.	.	.	.	.	.	.	.	.	.	.	.	.
SCD1	.	.	.	.	.	.	.	.	.	.	.	.	.	.	.	.	.	.	.	.	.	.	.	.	.	.	.	.	.	.	.	.	.	.	.	.	.	.	.	.	.	.	.	.	.	.	.	.	.
SCD2	.	.	.	.	.	.	.	.	.	.	.	.	.	.	.	.	.	.	.	.	.	.	.	.	.	.	.	.	.	.	.	.	.	.	.	.	.	.	.	.	.	.	.	.	.	.	.	.	.
SCD3	.	.	.	.	.	.	.	.	.	.	.	.	.	.	.	.	.	.	.	.	.	.	.	.	.	.	.	.	.	.	.	.	.	.	.	.	.	.	.	.	.	.	.	.	.	.	.	.	.
SCY1	.	.	.	.	.	.	.	.	.	.	.	.	.	.	.	.	.	.	.	.	.	.	.	.	.	.	.	.	.	.	.	.	.	.	.	.	.	.	.	.	.	.	.	.	.	.	.	.	.
SCY2	.	.	.	.	.	.	.	.	.	.	.	.	.	.	.	.	.	.	.	.	.	.	.	.	.	.	.	.	.	.	.	.	.	.	.	.	.	.	.	.	.	.	.	.	.	.	.	.	.
BJF1	a	t	a	a	a	t	c	a	a	a	t	t	c	t	a	t	t	t	t	g	a	t	g	t	a	t	a	g	t	t	a	c	a	a	t	t	a	t	c	a	t	t	c	t	a	t	t	a	a
BJF2	.	.	.	.	.	.	.	.	.	.	.	.	.	.	.	.	.	.	.	.	.	.	a	.	.	.	.	.	.	.	.	.	.	.	.	.	.	.	.	.	.	.	.	.	.	.	.	.	.
BJF3	.	.	.	.	.	.	.	.	.	.	.	.	.	.	.	.	.	.	.	.	.	.	.	.	.	.	.	.	.	.	.	.	.	.	.	.	.	.	.	.	.	.	.	.	.	.	.	.	.
SYQ1	.	.	.	.	.	.	.	.	.	.	.	.	.	.	.	.	.	.	.	.	.	.	.	.	.	.	.	.	.	.	.	.	.	.	.	.	.	.	.	.	.	.	.	.	.	.	.	.	.
SYQ2	.	.	.	.	.	.	.	.	.	.	.	.	.	.	.	.	.	.	.	.	.	.	.	.	.	.	.	.	.	.	.	.	.	.	.	.	.	.	.	.	.	.	.	.	.	.	.	.	.
SYQ3	.	.	.	.	.	.	.	.	.	.	.	.	.	.	.	.	.	.	.	.	.	.	.	.	.	.	.	.	.	.	.	.	.	.	.	.	.	.	.	.	.	.	.	.	.	.	.	.	.
SXZ1	.	.	.	.	.	.	.	.	.	.	.	.	.	.	.	.	.	.	.	.	.	.	.	.	.	.	.	.	.	.	.	.	.	.	.	.	.	.	.	.	.	.	.	.	.	.	.	.	.
SXZ2	.	.	.	.	.	.	.	.	.	.	.	.	.	.	.	.	.	.	.	.	.	.	.	.	.	.	.	.	.	.	.	.	.	.	.	.	.	.	.	.	.	.	.	.	.	.	.	.	.
SXZ3	.	.	.	.	.	.	.	.	.	.	.	.	.	.	.	.	.	.	.	.	.	.	.	.	.	.	.	.	.	.	.	.	.	.	.	.	.	.	.	.	.	.	.	.	.	.	.	.	.
GSW1	.	.	.	.	.	.	.	.	.	.	.	.	.	.	.	.	.	.	.	.	.	.	a	.	.	.	.	.	.	.	.	.	.	.	.	.	.	.	.	.	.	.	.	.	.	.	.	.	.
GSW2	.	.	.	.	.	.	.	.	.	.	.	.	.	.	.	.	.	.	.	.	.	.	a	.	.	.	.	.	.	.	.	.	.	.	.	.	.	.	.	.	.	.	.	.	.	.	.	.	.
SCD1	.	.	.	.	.	.	.	.	.	.	.	.	.	.	.	.	.	.	.	.	.	.	a	.	.	.	.	.	.	.	.	.	.	.	.	.	.	.	.	.	.	.	.	.	.	.	.	.	.
SCD2	.	.	.	.	.	.	.	.	.	.	.	.	.	.	.	.	.	.	.	.	.	.	a	.	.	.	.	.	.	.	.	.	.	.	.	.	.	.	.	.	.	.	.	.	.	.	.	.	.
SCD3	.	.	.	.	.	.	.	.	.	.	.	.	.	.	.	.	.	.	.	.	.	.	a	.	.	.	.	.	.	.	.	.	.	.	.	.	.	.	.	.	.	.	.	.	.	.	.	.	.
SCY1	.	.	.	.	.	.	.	.	.	.	.	.	.	.	.	.	.	.	.	.	.	.	a	.	.	.	.	.	.	.	.	.	.	.	.	.	.	.	.	.	.	.	.	.	.	.	.	.	.
SCY2	.	.	.	.	.	.	.	.	.	.	.	.	.	.	.	.	.	.	.	.	.	.	a	.	.	.	.	.	.	.	.	.	.	.	.	.	.	.	.	.	.	.	.	.	.	.	.	.	.
BJF1	t	t	a	c	g	t	t	t	t	a	a	c	a	g	g	c	c	a	a	a	t	t	t	t	a	a	c	a	a	t	t	c	t	t	t	a	t	t	t	t	t	c	t	t	a	t	t	a	t
BJF2	.	.	.	.	.	.	.	.	.	.	.	.	c	.	.	.	.	.	.	.	.	.	.	.	.	.	.	.	.	.	.	.	.	.	.	.	.	.	.	.	.	.	.	.	.	.	.	.	.
BJF3	.	.	.	.	.	.	.	.	.	.	.	.	.	.	.	.	.	.	.	.	.	.	.	.	.	.	.	.	.	.	.	.	.	.	.	.	.	.	.	.	.	.	.	.	.	.	.	.	.
SYQ1	.	.	.	.	.	.	.	.	.	.	.	.	.	.	.	.	.	.	.	.	.	.	.	.	.	.	.	.	.	.	.	.	.	.	.	.	.	.	.	.	.	.	.	.	.	.	.	.	.
SYQ2	.	.	.	.	.	.	.	.	.	.	.	.	.	.	.	.	.	.	.	.	.	.	.	.	.	.	.	.	.	.	.	.	.	.	.	.	.	.	.	.	.	.	.	.	.	.	.	.	.
SYQ3	.	.	.	.	.	.	.	.	.	.	.	.	.	.	.	.	.	.	.	.	.	.	.	.	.	.	.	.	.	.	.	.	.	.	.	.	.	.	.	.	.	.	.	.	.	.	.	.	.
SXZ1	.	.	.	.	.	.	.	.	.	.	.	.	.	.	.	.	.	.	.	.	.	.	.	.	.	.	.	.	.	.	.	.	.	.	.	.	.	.	.	.	.	.	.	.	.	.	.	.	.
SXZ2	.	.	.	.	.	.	.	.	.	.	.	.	.	.	.	.	.	.	.	.	.	.	.	.	.	.	.	.	.	.	.	.	.	.	.	.	.	.	.	.	.	.	.	.	.	.	.	.	.
SXZ3	.	.	.	.	.	.	.	.	.	.	.	.	.	.	.	.	.	.	.	.	.	.	.	.	.	.	.	.	.	.	.	.	.	.	.	.	.	.	.	.	.	.	.	.	.	.	.	.	.
GSW1	.	.	.	.	.	.	.	.	.	.	.	.	.	.	.	t	.	.	.	.	.	.	.	.	.	.	.	.	g	.	.	.	.	.	.	.	.	.	.	.	.	.	.	.	.	.	.	.	.
GSW2	.	.	.	.	.	.	.	.	.	.	.	.	.	.	.	t	.	.	.	.	.	.	.	.	.	.	.	.	g	.	.	.	.	.	.	.	.	.	.	.	.	.	.	.	.	.	.	.	.
SCD1	.	.	.	.	.	.	.	.	.	.	.	.	.	.	.	t	.	.	.	.	.	.	.	.	.	.	.	.	g	.	.	.	.	.	.	.	.	.	.	.	.	.	.	.	.	.	.	.	.
SCD2	.	.	.	.	.	.	.	.	.	.	.	.	.	.	.	t	.	.	.	.	.	.	.	.	.	.	.	.	g	.	.	.	.	.	.	.	.	.	.	.	.	.	.	.	.	.	.	.	.
SCD3	.	.	.	.	.	.	.	.	.	.	.	.	.	.	.	t	.	.	.	.	.	.	.	.	.	.	.	.	g	.	.	.	.	.	.	.	.	.	.	.	.	.	.	.	.	.	.	.	.
SCY1	.	.	.	.	.	.	.	.	.	.	.	.	.	.	.	t	.	.	.	.	.	.	.	.	.	.	.	.	g	.	.	.	.	.	.	.	.	.	.	.	.	.	.	.	.	.	.	.	.
SCY2	.	.	.	.	.	.	.	.	.	.	.	.	.	.	.	t	.	.	.	.	.	.	.	.	.	.	.	.	g	.	.	.	.	.	.	.	.	.	.	.	.	.	.	.	.	.	.	.	.
BJF1	a	t	a	a	a	t	t	a	t	t	a	a	a	c	t	a	t	t	a	g
BJF2	.	.	.	.	.	.	.	.	.	.	.	.	.	t	.	.	.	.	.	.
BJF3	.	.	.	.	.	.	.	.	.	.	.	.	.	.	.	.	.	.	.	.
SYQ1	.	.	.	.	.	.	.	.	.	.	.	.	.	.	c	.	.	.	.	.
SYQ2	.	.	.	.	.	.	.	.	.	.	.	.	.	.	.	.	.	.	.	.
SYQ3	.	.	.	.	.	.	.	.	.	.	.	.	.	.	.	.	.	.	.	.
SXZ1	.	.	.	.	.	.	.	.	.	.	.	.	.	.	.	.	.	.	.	.
SXZ2	.	.	.	.	.	.	.	.	.	.	.	.	.	.	.	.	.	.	.	.
SXZ3	.	.	.	.	.	.	.	.	.	.	.	.	.	.	c	.	.	.	.	.
GSW1	.	.	.	.	.	.	.	.	.	.	.	.	.	.	.	.	.	.	.	.
GSW2	.	.	.	.	.	.	.	.	.	.	.	.	.	.	.	.	.	.	.	.
SCD1	.	.	.	.	.	.	.	.	.	.	.	.	.	.	.	.	.	.	.	.
SCD2	.	.	.	.	.	.	.	.	.	.	.	.	.	.	.	.	.	.	.	.
SCD3	.	.	.	.	.	.	.	.	.	.	.	.	.	.	.	.	.	.	.	.
SCY1	.	.	.	.	.	.	.	.	.	.	.	.	.	.	.	.	.	.	.	.
SCY2	.	.	.	.	.	.	.	.	.	.	.	.	.	.	.	.	.	.	.	.
[truncated: 31 more columns]

## Sheet: NAD1
Domain: Data
BJF1	a	t	t	t	a	t	t	t	a	t	t	t	g	a	t	t	t	a	a	t	t	a	t	t	c	c	t	a	t	a	t	t	a	g	g	g	a	g	a	a	t	t	t	t	a	t	t	a	g
BJF2	.	.	.	.	.	.	.	.	.	.	.	.	.	.	.	.	.	.	.	.	.	.	.	.	.	.	.	.	.	.	.	.	.	.	.	.	.	.	.	.	.	.	.	.	.	.	.	.	.
BJF3	.	.	.	.	.	.	.	.	.	.	.	.	.	.	.	.	.	.	.	.	.	.	.	.	.	.	.	.	.	.	.	.	.	.	.	.	.	.	.	.	.	.	.	.	.	.	.	.	.
SYQ1	.	.	.	.	.	.	.	.	.	.	.	.	.	.	.	.	.	.	.	.	.	.	.	.	.	.	.	.	.	.	.	.	.	.	.	a	.	.	.	.	.	.	.	.	.	.	.	.	.
SYQ2	.	.	.	.	.	.	.	.	.	.	.	.	.	.	.	.	.	.	.	.	.	.	.	.	.	.	.	.	.	.	.	.	.	.	.	.	.	.	.	.	.	.	.	.	.	.	.	.	.
SYQ3	.	.	.	.	.	.	.	.	.	.	.	.	.	.	.	.	.	.	.	.	.	.	.	.	.	.	.	.	.	.	.	.	.	.	.	.	.	.	.	.	.	.	.	.	.	.	.	.	.
SXZ1	.	.	.	.	.	.	.	.	.	.	.	.	.	.	.	.	.	.	.	.	.	.	.	.	.	.	.	t	.	.	.	.	.	.	.	.	.	.	.	.	.	.	.	.	.	.	.	.	.
SXZ2	.	.	.	.	.	.	.	.	.	.	.	c	.	.	.	.	.	.	.	.	.	.	.	.	.	.	.	.	.	.	.	.	.	.	.	.	.	.	.	.	.	.	.	.	.	.	.	.	.
SXZ3	.	.	.	.	.	.	.	.	.	.	.	c	.	.	.	.	.	.	.	.	.	.	.	.	.	.	.	.	.	.	.	.	.	.	.	a	.	.	.	.	.	.	.	.	.	.	.	.	.
GSW1	.	.	.	.	.	.	.	.	.	.	.	.	.	.	.	.	.	.	.	.	.	.	.	.	.	.	.	.	.	.	.	.	.	.	.	a	.	.	.	.	.	.	.	.	.	.	.	.	.
GSW2	.	.	.	.	.	.	.	.	.	.	.	.	.	.	.	.	.	.	.	.	.	.	.	.	.	.	.	.	.	.	.	.	.	.	.	a	.	.	.	.	.	.	.	.	.	.	.	.	.
SCD1	.	.	.	.	.	.	.	.	.	.	.	.	.	.	.	.	.	.	.	.	.	.	.	.	.	.	.	c	.	.	.	.	.	.	.	a	.	.	.	.	.	.	.	.	.	.	.	.	.
SCD2	.	.	.	.	.	.	.	.	.	.	.	.	.	.	.	.	.	.	.	.	.	.	.	.	.	.	.	.	.	.	.	.	.	.	.	a	.	.	.	.	.	.	.	.	.	.	.	.	.
SCD3	.	.	.	.	.	.	.	.	.	.	.	.	.	.	.	.	.	.	.	.	.	.	.	.	.	.	.	.	.	.	.	.	.	.	.	a	.	.	.	.	.	.	.	.	.	.	.	.	.
SCY1	.	.	.	.	.	.	.	.	.	.	.	.	.	.	.	.	.	.	.	.	.	.	.	.	.	.	.	.	.	.	.	.	.	.	.	a	.	.	.	.	.	.	.	.	.	.	.	.	.
SCY2	.	.	.	.	.	.	.	.	.	.	.	.	.	.	.	.	.	.	.	.	.	.	.	.	.	.	.	.	.	.	.	.	.	.	.	a	.	.	.	.	.	.	.	.	.	.	.	.	.
BJF1	a	a	c	t	t	t	a	t	t	a	g	a	a	c	g	a	a	a	g	t	t	a	t	t	a	g	g	g	t	a	t	a	t	t	c	a	g	a	t	t	c	g	a	a	a	a	g	g	t
BJF2	.	.	.	.	.	.	.	.	.	.	.	.	.	.	.	.	.	.	.	.	.	.	.	.	.	.	.	.	.	.	.	.	.	.	.	.	.	.	.	.	.	.	.	.	.	.	.	.	.
BJF3	.	.	.	.	.	.	.	.	.	.	.	.	.	.	.	.	.	.	.	.	.	.	.	.	.	.	.	.	.	.	.	.	.	.	.	.	.	.	.	.	.	.	.	.	.	.	.	.	.
SYQ1	.	.	.	.	.	.	.	.	.	.	.	.	.	.	.	.	.	.	a	.	.	.	.	.	.	.	.	.	.	.	.	.	.	.	.	.	.	.	.	.	.	.	.	.	.	.	.	.	c
SYQ2	.	.	.	.	.	.	.	.	.	.	.	.	.	.	.	.	.	.	.	.	.	.	.	.	.	.	.	.	.	.	.	.	.	.	.	.	.	.	.	.	.	.	.	.	.	.	.	.	.
SYQ3	.	.	.	.	.	.	.	.	.	.	.	.	.	.	.	.	.	.	.	.	.	.	.	.	.	.	.	.	.	.	.	.	.	.	.	.	.	.	.	.	.	.	.	.	.	.	.	.	.
SXZ1	.	.	.	.	.	.	.	.	.	.	.	.	.	.	.	.	.	.	.	.	.	.	.	.	.	.	.	.	.	.	.	.	.	.	.	.	.	.	.	.	.	.	.	.	.	.	.	.	.
SXZ2	.	.	.	.	.	.	.	.	.	.	.	.	.	.	.	.	.	.	.	.	.	.	.	.	.	.	.	.	.	.	.	.	.	.	.	.	.	.	.	.	.	.	.	.	.	.	.	.	.
SXZ3	.	.	.	.	.	.	.	.	.	.	.	.	.	.	.	.	.	.	.	.	.	.	.	.	.	.	.	.	.	.	.	.	.	.	.	.	.	.	.	.	.	.	.	.	.	.	.	.	.
GSW1	.	.	.	a	.	.	.	.	.	.	.	.	.	.	.	.	.	.	a	.	.	.	.	.	.	.	.	a	.	.	.	.	.	.	.	.	.	.	.	.	.	.	.	.	.	.	.	.	g
GSW2	.	.	.	a	.	.	.	.	.	.	.	.	.	.	.	.	.	.	a	.	.	.	.	.	.	.	.	a	.	.	.	.	.	.	.	.	.	.	.	.	.	.	.	.	.	.	.	.	g
SCD1	.	.	.	a	.	.	.	.	.	.	.	.	.	.	.	.	.	.	a	.	.	.	.	.	.	.	.	.	.	.	.	.	.	.	.	.	.	.	.	.	.	.	.	.	.	.	.	.	g
SCD2	.	.	.	a	.	.	.	.	.	.	.	.	.	.	.	.	.	.	a	.	.	.	.	.	.	.	.	a	.	.	.	.	.	.	.	.	.	.	.	.	.	.	.	.	.	.	.	.	g
SCD3	.	.	.	a	.	.	.	.	.	.	.	.	.	.	.	.	.	.	a	.	.	.	.	.	.	.	.	a	.	.	.	.	.	.	.	.	.	.	.	.	.	.	.	.	.	.	.	.	g
SCY1	.	.	.	a	.	.	.	.	.	.	.	.	.	.	.	.	.	.	a	.	.	.	.	.	.	.	.	a	.	.	.	.	.	.	.	.	.	.	.	.	.	.	.	.	.	.	.	.	g
SCY2	.	.	.	a	.	.	.	.	.	.	.	.	.	.	.	.	.	.	a	.	.	.	.	.	.	.	.	a	.	.	.	.	.	.	.	.	.	.	.	.	.	.	.	.	.	.	.	.	g
BJF1	a	g	c	c	a	t	t	t	a	g	t	g	a	t	g	c	t	a	t	t	a	a	g	t	t	a	t	t	t	a	c	t	a	a	a	g	a	a	c	a	a	a	c	t	t	a	t	c	c
BJF2	.	.	.	.	.	.	.	.	.	.	.	.	.	.	.	.	.	.	.	.	.	.	.	.	.	.	.	.	.	.	.	.	.	.	.	.	.	.	.	.	.	.	.	.	.	.	.	.	.
BJF3	.	.	.	.	.	.	.	.	.	.	.	.	.	.	.	.	.	.	.	.	.	.	.	.	.	.	.	.	.	.	.	.	.	.	.	.	.	.	.	.	.	.	.	.	.	.	.	.	.
SYQ1	.	.	.	.	.	.	.	.	.	.	.	.	.	.	.	.	.	.	.	.	.	.	.	.	.	.	.	.	.	.	.	.	.	.	.	.	.	.	.	.	.	.	.	.	.	.	.	.	.
SYQ2	.	.	.	.	.	.	.	.	.	.	.	.	.	.	.	.	.	.	.	.	.	.	.	.	.	.	.	.	.	.	.	.	.	.	.	.	.	.	.	.	.	.	.	.	.	.	.	.	.
SYQ3	.	.	.	.	.	.	.	.	.	.	.	.	.	.	.	.	.	.	.	.	.	.	.	.	.	.	.	.	.	.	.	.	.	.	.	.	.	.	.	.	.	.	.	.	.	.	.	.	.
SXZ1	.	.	.	.	.	.	.	.	.	.	.	.	.	.	.	.	.	.	.	.	.	.	.	.	.	.	.	.	.	.	.	.	.	.	.	.	.	.	.	.	.	.	.	.	.	.	.	.	.
SXZ2	.	.	.	.	.	.	.	.	.	.	.	.	.	.	.	.	.	.	.	.	.	.	.	.	.	.	.	.	.	.	.	.	.	.	.	.	.	.	.	.	.	.	.	.	.	.	.	.	.
SXZ3	.	.	.	.	.	.	.	.	.	.	.	.	.	.	.	.	.	.	.	.	.	.	.	.	.	.	.	.	.	.	.	.	.	.	.	.	.	.	.	.	.	.	.	.	.	.	.	.	.
GSW1	.	.	.	.	.	.	.	.	.	.	.	.	.	.	.	.	.	.	.	.	.	.	.	.	.	.	.	.	.	.	.	.	.	.	.	.	.	.	.	.	.	.	.	.	.	.	.	.	.
GSW2	.	.	.	.	.	.	.	.	.	.	.	.	.	.	.	.	.	.	.	.	.	.	.	.	.	.	.	.	.	.	.	.	.	.	.	.	.	.	.	.	.	.	.	.	.	.	.	.	.
SCD1	.	.	.	.	.	.	.	.	.	.	.	.	.	.	.	.	.	.	.	.	.	.	.	.	.	.	.	.	.	.	.	.	.	.	.	.	.	.	.	.	.	.	.	.	.	.	.	.	.
SCD2	.	.	.	.	.	.	.	.	.	.	.	.	.	.	.	.	.	.	.	.	.	.	.	.	.	.	.	.	.	.	.	.	.	.	.	.	.	.	.	.	.	.	.	.	.	.	.	.	.
SCD3	.	.	.	.	.	.	.	.	.	.	.	.	.	.	.	.	.	.	.	.	.	.	.	.	.	.	.	.	.	.	.	.	.	.	.	.	.	.	.	.	.	.	.	.	.	.	.	.	.
SCY1	.	.	.	.	.	.	.	.	.	.	.	.	.	.	.	.	.	.	.	.	.	.	.	.	.	.	.	.	.	.	.	.	.	.	.	.	.	.	.	.	.	.	.	.	.	.	.	.	.
SCY2	.	.	.	.	.	.	.	.	.	.	.	.	.	.	.	.	.	.	.	.	.	.	.	.	.	.	.	.	.	.	.	.	.	.	.	.	.	.	.	.	.	.	.	.	.	.	.	.	.
BJF1	t	c	t	c	c	a	a	t	t	t	t	t	t	c	a	t	t	a	t	t	t	t	t	g	g	c	t	t	t	a	t	t	a	g	t	g	t	g	a	a	t	a	t	g	t	a	t	t	c
BJF2	.	.	.	.	.	.	.	.	.	.	.	.	.	.	.	.	.	.	.	.	.	.	.	.	.	.	.	.	.	.	.	.	.	.	.	.	.	.	.	.	.	.	.	.	.	.	.	.	.
BJF3	.	.	.	.	.	.	.	.	.	.	.	.	.	.	.	.	.	.	.	.	.	.	.	.	.	.	.	.	.	.	.	.	.	.	.	.	.	.	.	.	.	.	.	.	.	.	.	.	.
SYQ1	.	.	.	.	.	.	.	.	.	.	.	.	.	.	.	.	.	.	.	.	.	.	.	.	.	.	.	.	.	.	.	.	.	.	.	.	.	.	.	.	.	g	.	.	.	.	.	.	.
SYQ2	.	.	.	.	.	.	.	.	.	.	.	.	.	.	.	.	.	.	.	.	.	.	.	.	.	.	.	.	.	.	.	.	.	.	.	.	.	.	.	.	.	.	.	.	.	.	.	.	.
SYQ3	.	.	.	.	.	.	.	.	.	.	.	.	.	.	.	.	.	.	.	.	.	.	.	.	.	.	.	.	.	.	.	.	.	.	.	.	.	.	.	.	.	.	.	.	.	.	.	.	.
SXZ1	.	.	.	.	.	.	.	.	.	.	.	.	.	.	.	.	.	.	.	.	.	.	.	.	.	.	.	.	.	.	.	.	.	.	.	.	.	.	.	.	.	.	.	.	.	.	.	.	.
SXZ2	.	.	.	.	.	.	.	.	.	.	.	.	.	.	.	.	.	.	.	.	.	.	.	.	.	.	.	.	.	.	.	.	.	.	.	.	.	.	.	.	.	.	.	.	.	.	.	.	.
SXZ3	.	.	.	.	.	.	.	.	.	.	.	.	.	.	.	.	.	.	.	.	.	.	.	.	.	.	.	.	.	.	.	.	.	.	.	.	.	.	.	.	.	.	.	.	.	.	.	.	.
GSW1	.	.	.	.	.	.	.	.	.	.	.	.	.	.	.	.	.	.	.	.	.	.	.	.	.	.	.	.	.	.	.	.	.	.	.	a	.	.	.	.	.	g	.	.	.	.	.	.	.
GSW2	.	.	.	.	.	.	.	.	.	.	.	.	.	.	.	.	.	.	.	.	.	.	.	.	.	.	.	.	.	.	.	.	.	.	.	a	.	.	.	.	.	g	.	.	.	.	.	.	.
SCD1	.	.	.	.	.	.	.	.	.	.	.	.	.	.	.	.	.	.	.	.	.	.	.	.	.	.	.	.	.	.	.	.	.	.	.	a	.	.	.	.	.	g	.	.	.	.	.	.	.
SCD2	.	.	.	.	.	.	.	.	.	.	.	.	.	.	.	.	.	.	.	.	.	.	.	.	.	.	.	.	.	.	.	.	.	.	.	a	.	.	.	.	.	g	.	.	.	.	.	.	.
SCD3	.	.	.	.	.	.	.	.	.	.	.	.	.	.	.	.	.	.	.	.	.	.	.	.	.	.	.	.	.	.	.	.	.	.	.	a	.	.	.	.	.	g	.	.	.	.	.	c	.
SCY1	.	.	.	.	.	.	.	.	.	.	.	.	.	.	.	.	.	.	.	.	.	.	.	.	.	.	.	.	.	.	.	.	.	.	.	a	.	.	.	.	.	g	.	.	.	.	.	.	.
SCY2	.	.	.	.	.	.	.	.	.	.	.	.	.	.	.	.	.	.	.	.	.	.	.	.	.	.	.	.	.	.	.	.	.	.	.	a	.	.	.	.	.	g	.	.	.	.	.	.	.
BJF1	a	g	g	a	a	t	t	a	t	t	t	t	t	t	t	t	t	t	t	a	g	t	t	g	t	g	t	t	a	g	t	t	t	a	g	g	g	g	t	t	t	a	t	a	c	a	g	t	t
BJF2	.	.	.	.	.	.	.	.	.	.	.	.	.	.	.	.	.	.	.	.	.	.	.	.	.	.	.	.	.	.	.	.	.	.	.	.	.	.	.	.	.	.	.	.	.	.	.	.	.
BJF3	.	.	.	.	.	.	.	.	.	.	.	.	.	.	.	.	.	.	.	.	.	.	.	.	.	.	.	.	.	.	.	.	.	.	.	.	.	.	.	.	.	.	.	.	.	.	.	.	.
SYQ1	.	.	.	.	.	.	.	.	.	.	.	.	.	.	.	.	.	.	.	.	.	.	.	.	.	.	.	.	.	.	.	.	.	.	.	.	.	.	.	.	.	.	.	.	.	.	.	.	.
SYQ2	.	.	.	.	.	.	.	.	.	.	.	.	.	.	.	.	.	.	.	.	.	.	.	.	.	.	.	.	.	.	.	.	.	.	.	.	.	.	.	.	.	.	.	.	.	.	.	.	.
SYQ3	.	.	.	.	.	.	.	.	.	.	.	.	.	.	.	.	.	.	.	.	.	.	.	.	.	.	.	.	.	.	.	.	.	.	.	.	.	.	.	.	.	.	.	.	.	.	.	.	.
SXZ1	.	.	.	.	.	.	.	.	.	.	.	.	.	.	.	.	.	.	.	.	.	.	.	.	.	.	.	.	.	.	.	.	.	.	.	.	.	.	.	.	.	.	.	.	.	.	.	.	.
SXZ2	.	.	.	.	.	.	.	.	.	.	.	.	.	.	.	.	.	.	.	.	.	.	.	.	.	.	.	.	.	.	.	.	.	.	.	.	.	.	.	.	.	.	.	.	.	.	.	.	.
SXZ3	.	.	.	.	.	.	.	.	.	.	.	.	.	.	.	.	.	.	.	.	.	.	.	.	.	.	.	.	.	.	.	.	.	.	.	.	.	.	.	.	.	.	.	.	.	.	.	.	.
GSW1	.	.	.	.	.	.	.	.	.	.	.	.	.	.	.	.	.	.	.	.	.	.	.	.	.	.	.	.	.	.	.	.	.	.	.	.	.	.	.	.	.	.	.	.	.	.	.	.	.
GSW2	.	.	.	.	.	.	.	.	.	.	.	.	.	.	.	.	.	.	.	.	.	.	.	.	.	.	.	.	.	.	.	.	.	.	.	.	.	.	.	.	.	.	.	.	.	.	.	.	.
SCD1	.	.	.	.	.	.	.	.	.	.	.	.	.	.	.	.	.	.	.	.	.	.	.	.	.	.	.	.	.	.	.	.	.	.	.	.	.	.	.	.	.	.	.	.	.	.	.	.	.
SCD2	.	.	.	.	.	.	.	.	.	.	.	.	.	.	.	.	.	.	.	.	.	.	.	.	.	.	.	.	.	.	.	.	.	.	.	.	.	.	.	.	.	.	.	.	.	.	.	.	.
SCD3	.	.	.	.	.	.	.	.	.	.	.	.	.	.	.	.	.	.	.	.	.	.	.	.	.	.	.	.	.	.	.	.	.	.	.	.	.	.	.	.	.	.	.	.	.	.	.	.	.
SCY1	.	.	.	.	.	.	.	.	.	.	.	.	.	.	.	.	.	.	.	.	.	.	.	.	.	.	.	.	.	.	.	.	.	.	.	.	.	.	.	.	.	.	.	.	.	.	.	.	.
SCY2	.	.	.	.	.	.	.	.	.	.	.	.	.	.	.	.	.	.	.	.	.	.	.	.	.	.	.	.	.	.	.	.	.	.	.	.	.	.	.	.	.	.	.	.	.	.	.	.	.
BJF1	a	t	g	c	a	t	t	a	t	t	a	g	g	g	g	g	a	t	t	a	c	g	a	g	c	a	g	t	t	g	c	t	c	a	a	a	c	t	a	t	t	t	c	t	t	a	t	g	a
BJF2	.	.	.	.	.	.	.	.	.	.	.	.	.	.	.	.	.	.	.	.	.	.	.	.	.	.	.	.	.	.	.	.	.	.	.	.	.	.	.	.	.	.	.	.	.	.	.	.	.
BJF3	.	.	.	.	.	.	.	.	.	.	.	.	.	.	.	.	.	.	.	.	.	.	.	.	.	.	.	.	.	.	.	.	.	.	.	.	.	.	.	.	.	.	.	.	.	.	.	.	.
SYQ1	.	.	.	.	.	.	.	.	.	.	.	.	.	.	.	.	.	.	.	.	.	.	.	.	.	.	.	.	.	.	.	.	.	.	.	.	.	.	.	.	.	.	.	.	.	.	.	.	.
SYQ2	.	.	.	.	.	.	.	.	.	.	.	.	.	.	.	.	.	.	.	.	.	.	.	.	.	.	.	.	.	.	.	.	.	.	.	.	.	.	.	.	.	.	.	.	.	.	.	.	.
SYQ3	.	.	.	.	.	.	.	.	.	.	.	.	.	.	.	.	.	.	.	.	.	.	.	.	.	.	.	.	.	.	.	.	.	.	.	.	.	.	.	.	.	.	.	.	.	.	.	.	.
SXZ1	.	.	.	.	.	.	.	.	.	.	.	.	.	.	.	.	.	.	.	.	.	.	.	.	.	.	.	.	.	.	.	.	.	.	.	.	.	.	.	.	.	.	.	.	.	.	.	.	.
SXZ2	.	.	.	.	.	.	.	.	.	.	.	.	.	.	.	.	.	.	.	.	.	.	.	.	.	.	.	.	.	.	.	.	.	.	.	.	.	.	.	.	.	.	.	.	.	.	.	.	.
SXZ3	.	.	.	.	.	.	.	.	.	.	.	.	.	.	.	.	.	c	.	.	.	.	.	.	.	.	.	.	.	.	.	.	.	.	.	.	.	.	.	.	.	.	.	.	.	.	.	.	.
GSW1	.	.	.	.	.	.	.	.	.	.	.	.	.	.	.	.	.	.	.	.	.	.	.	.	.	t	.	.	.	.	.	.	.	.	.	.	.	.	.	.	.	.	.	.	.	.	.	.	.
GSW2	.	.	.	.	g	.	.	.	.	.	.	.	.	.	.	.	.	.	.	.	.	.	.	.	.	t	.	.	.	.	.	.	.	.	.	.	.	.	.	.	.	.	.	.	.	.	.	.	.
SCD1	.	.	.	.	.	.	.	.	.	.	.	.	.	.	.	.	.	.	.	.	.	.	.	.	.	t	.	.	.	.	.	.	.	.	.	.	.	.	.	.	.	.	.	.	.	.	.	.	.
SCD2	.	.	.	.	.	.	.	.	.	.	.	.	.	.	.	.	.	.	.	.	.	.	.	.	.	t	.	.	.	.	.	.	.	.	.	.	.	.	.	.	.	.	.	.	.	.	.	.	.
SCD3	.	.	.	.	.	.	.	.	.	.	.	.	.	.	.	.	.	.	.	.	.	.	.	.	.	t	.	.	.	.	.	.	.	.	.	.	.	.	.	.	.	.	.	.	.	.	.	.	.
SCY1	.	.	.	.	.	.	.	.	.	.	.	.	.	.	.	.	.	.	.	.	.	.	.	.	.	t	.	.	.	.	.	.	.	.	.	.	.	.	.	.	.	.	.	.	.	.	.	.	.
SCY2	.	.	.	.	.	.	.	.	.	.	.	.	.	.	.	.	.	.	.	.	.	.	.	.	.	t	.	.	.	.	.	.	.	.	.	.	.	.	.	.	.	.	.	.	.	.	.	.	.
BJF1	a	t	t	t	t	t	t	t	a	a	t	t	a	a	t	a	g	a	t	t	t	a	a	t	t	t	t	t	t	t	g	g	t	t	t	t	a	t	g	a	a	t	t	t	t	c	a	a	c
BJF2	.	.	.	.	.	.	.	.	.	.	.	.	.	.	.	.	.	.	.	.	.	.	.	.	.	.	.	.	.	.	.	.	.	.	.	.	.	.	.	.	.	.	.	.	.	.	.	.	.
BJF3	.	.	.	.	.	.	.	.	.	.	.	.	.	.	.	.	.	.	.	.	.	.	.	.	.	.	.	.	.	.	.	.	.	.	.	.	.	.	.	.	.	.	.	.	.	.	.	.	.
SYQ1	.	.	.	.	.	.	.	.	.	.	.	.	.	.	.	.	.	.	.	.	.	.	.	.	.	.	.	.	.	.	.	.	.	.	.	.	.	.	.	.	.	.	.	.	.	.	.	.	.
SYQ2	.	.	.	.	.	.	.	.	.	.	.	.	.	.	.	.	.	.	.	.	.	.	.	.	.	.	.	.	.	.	.	.	.	.	.	.	.	.	.	.	.	.	.	.	.	.	.	.	.
SYQ3	.	.	.	.	.	.	.	.	.	.	.	.	.	.	.	.	.	.	.	.	.	.	.	.	.	.	.	.	.	.	.	.	.	.	.	.	.	.	.	.	.	.	.	.	.	.	.	.	.
SXZ1	.	.	.	.	.	.	.	.	.	.	.	.	.	.	.	.	.	.	.	.	.	.	.	.	.	.	.	.	.	.	.	.	.	.	.	.	.	.	.	.	.	.	.	.	.	.	.	.	.
SXZ2	.	.	.	.	.	.	.	.	.	.	.	.	.	.	.	.	.	.	.	.	.	.	.	.	.	.	.	.	.	.	.	.	.	.	.	.	.	.	.	.	.	.	.	.	.	.	.	.	.
SXZ3	.	.	.	.	.	.	.	.	.	.	.	.	.	.	.	.	.	.	.	.	.	.	.	.	.	.	.	.	.	.	.	.	.	.	.	.	.	.	.	.	.	.	.	.	.	.	.	.	.
GSW1	.	.	.	.	.	.	.	.	.	.	.	.	.	.	.	.	.	t	.	.	.	.	.	.	.	.	.	.	.	.	.	.	g	.	.	.	.	.	.	.	.	.	.	.	.	.	.	.	.
GSW2	.	.	.	.	.	.	.	.	.	.	.	.	.	.	.	.	.	t	.	.	.	.	.	.	.	.	.	.	.	.	.	.	g	.	.	.	.	.	.	.	.	.	.	.	.	.	.	.	.
SCD1	.	.	.	.	.	.	.	.	.	.	.	.	.	.	.	.	.	t	.	.	.	.	.	.	.	.	.	.	.	.	.	.	g	.	.	.	.	.	.	.	.	.	.	.	.	.	.	.	.
SCD2	.	.	.	.	.	.	.	.	.	.	.	.	.	.	.	.	.	t	.	.	.	.	.	.	.	.	.	.	.	.	.	.	g	.	.	.	.	.	.	.	.	.	.	.	.	.	.	.	.
SCD3	.	.	.	.	.	.	.	.	.	.	.	.	.	.	.	.	.	t	.	.	.	.	.	.	.	.	.	.	.	.	.	.	g	.	.	.	.	.	.	.	.	.	.	.	.	.	.	.	.
SCY1	.	.	.	.	.	.	.	.	.	.	.	.	.	.	.	.	.	t	.	.	.	.	.	.	.	.	.	.	.	.	.	.	g	.	.	.	.	.	.	.	.	.	.	.	.	.	.	.	.
SCY2	.	.	.	.	.	.	.	.	.	.	.	.	.	.	.	.	.	t	.	.	.	.	.	.	.	.	.	.	.	.	.	.	g	.	.	.	.	.	.	.	.	.	.	.	.	.	.	.	.
BJF1	t	t	t	a	a	g	a	t	t	a	a	t	a	t	t	a	t	t	t	a	c	t	a	g	a	t	t	a	t	t	a	g	c	t	g	a	a	a	c	a	a	a	t	c	g	a	a	c	t
BJF2	.	.	.	.	.	.	.	.	.	.	.	.	.	.	.	.	.	.	.	.	.	.	.	.	.	.	.	.	.	.	.	.	.	.	.	.	.	.	.	.	.	.	.	.	.	.	.	.	.
BJF3	.	.	.	.	.	.	.	.	.	.	.	.	.	.	.	.	.	.	.	.	.	.	.	.	.	.	.	.	.	.	.	.	.	.	.	.	.	.	.	.	.	.	.	.	.	.	.	.	.
SYQ1	.	.	.	.	.	.	.	.	.	.	.	.	.	.	.	.	.	.	.	.	.	.	.	.	.	.	.	.	.	.	.	.	.	.	.	.	.	.	.	.	.	.	.	.	.	.	.	.	.
SYQ2	.	.	.	.	.	.	.	.	.	.	.	.	.	.	.	.	.	.	.	.	.	.	.	.	.	.	.	.	.	.	.	.	.	.	.	.	.	.	.	.	.	.	.	.	.	.	.	.	.
SYQ3	.	.	.	.	.	.	.	.	.	.	.	.	.	.	.	.	.	.	.	.	.	.	.	.	.	.	.	.	.	.	.	.	.	.	.	.	.	.	.	.	.	.	.	.	.	.	.	.	.
SXZ1	.	.	.	.	.	.	.	.	.	.	.	.	.	.	.	.	.	.	.	.	.	.	.	.	.	.	.	.	.	.	.	.	.	.	.	.	.	.	.	.	.	.	.	.	.	.	.	.	.
SXZ2	.	.	.	.	.	.	.	.	.	.	.	.	.	.	.	.	.	.	.	.	.	.	.	.	.	.	.	.	.	.	.	.	.	.	.	.	.	.	.	.	.	.	.	.	.	.	.	.	.
SXZ3	.	.	.	.	.	.	.	.	.	.	.	.	.	.	.	.	.	.	.	.	.	.	.	.	.	.	.	.	.	.	.	.	.	.	.	.	.	.	.	.	.	.	.	.	.	.	.	.	.
GSW1	.	.	.	.	.	.	.	.	.	.	.	.	.	.	.	.	.	.	.	.	.	.	.	.	.	.	.	g	.	.	.	.	.	.	.	.	.	.	.	t	.	.	.	.	.	.	.	.	.
GSW2	.	.	.	.	.	.	.	.	.	.	.	.	.	.	.	.	.	.	.	.	.	.	.	.	.	.	.	g	.	.	.	.	.	.	.	.	.	.	.	t	.	.	.	.	.	.	.	.	.
SCD1	.	.	.	.	.	.	.	.	.	.	.	.	.	.	.	.	.	.	.	.	.	.	.	.	.	.	.	g	.	.	.	.	.	.	.	.	.	.	.	t	.	.	.	.	.	.	.	.	.
SCD2	.	.	.	.	.	.	.	.	.	.	.	.	.	.	.	.	.	.	.	.	.	.	.	.	.	.	.	g	.	.	.	.	.	.	.	.	.	.	.	t	.	.	.	.	.	.	.	.	.
SCD3	.	.	.	.	.	.	.	.	.	.	.	.	.	.	.	.	.	.	.	.	.	.	.	.	.	.	.	g	.	.	.	.	.	.	.	.	.	.	.	t	.	.	.	.	.	.	.	.	.
SCY1	.	.	.	.	.	.	.	.	.	.	.	.	.	.	.	.	.	.	.	.	.	.	.	.	.	.	.	g	.	.	.	.	.	.	.	.	.	.	.	t	.	.	.	.	.	.	.	.	.
SCY2	.	.	.	.	.	.	.	.	.	.	.	.	.	.	.	.	.	.	.	.	.	.	.	.	.	.	.	g	.	.	.	.	.	.	.	.	.	.	.	t	.	.	.	.	.	.	.	.	.
BJF1	t	a	g	t	a	t	c	t	g	g	a	t	t	t	a	a	c	g	t	a	g	a	a	t	a	t	a	g	a	a	g	t	g	g	g	g	g	a	t	t	t	g	c	t	t	t	a	a	t
BJF2	.	.	.	.	.	.	.	.	.	.	g	.	.	.	.	.	t	.	.	.	.	.	.	.	.	.	.	.	.	.	.	.	.	.	.	.	.	.	.	.	.	.	.	.	.	.	.	.	.
BJF3	.	.	.	.	.	.	.	.	.	.	.	.	.	.	.	.	.	.	.	.	.	.	.	.	.	.	.	.	.	.	.	.	.	.	.	.	.	.	.	.	.	.	.	.	.	.	.	.	.
SYQ1	.	.	.	.	.	.	.	.	.	.	.	.	.	.	.	.	t	.	.	.	.	.	.	.	.	.	.	.	.	.	.	.	.	.	.	.	.	.	.	.	.	.	.	.	.	.	.	.	.
SYQ2	.	.	.	.	.	.	.	.	.	.	.	.	.	.	.	.	.	.	.	.	.	.	.	.	.	.	.	.	.	.	.	.	.	.	.	.	.	.	.	.	.	.	.	.	.	.	.	.	.
SYQ3	.	.	.	.	.	.	.	.	.	.	.	.	.	.	.	.	.	.	.	.	.	.	.	.	.	.	.	.	.	.	.	.	.	.	.	.	.	.	.	.	.	.	.	.	.	.	.	.	.
SXZ1	.	.	.	.	.	.	.	.	.	.	.	.	.	.	.	.	t	.	.	.	.	.	.	.	.	.	.	.	.	.	.	.	.	.	.	.	.	.	.	.	.	.	.	.	.	.	.	.	.
SXZ2	.	.	.	.	.	.	.	.	.	.	.	.	.	.	.	.	t	.	.	.	.	.	.	.	.	.	.	.	.	.	.	.	.	.	.	.	.	.	.	.	.	.	.	.	.	.	.	.	.
SXZ3	.	.	.	.	.	.	.	.	.	.	.	.	.	.	.	.	t	.	.	.	.	.	.	.	.	.	.	.	.	.	.	.	.	.	.	.	.	.	.	.	.	.	.	.	.	.	.	.	.
GSW1	.	.	.	.	.	.	.	.	.	.	g	.	.	.	.	.	t	.	.	.	.	.	.	.	.	.	.	.	.	.	.	.	.	.	.	.	.	.	.	.	.	.	.	a	.	.	.	.	.
GSW2	.	.	.	.	.	.	.	.	.	.	g	.	.	.	.	.	t	.	.	.	.	.	.	.	.	.	.	.	.	.	.	.	.	.	.	.	.	.	.	.	.	.	.	a	.	.	.	.	.
SCD1	.	.	.	.	.	.	.	.	.	.	g	.	.	.	.	.	t	.	.	.	.	.	.	.	.	.	.	.	.	.	.	.	.	.	.	.	.	.	.	.	.	.	.	a	.	.	.	.	.
SCD2	.	.	.	.	.	.	.	.	.	.	g	.	.	.	.	.	t	.	.	.	.	.	.	.	.	.	.	.	.	.	.	.	.	.	.	.	.	.	.	.	.	.	.	a	.	.	.	.	.
SCD3	.	.	.	.	.	.	.	.	.	.	g	.	.	.	.	.	t	.	.	.	.	.	.	.	.	.	.	.	.	.	.	.	.	.	.	.	.	.	.	.	.	.	.	a	.	.	.	.	.
SCY1	.	.	.	.	g	.	.	.	.	.	.	.	.	.	.	.	t	.	.	.	.	.	.	.	.	.	.	.	.	.	.	.	.	.	.	.	.	.	.	.	.	.	.	a	.	.	.	.	.
SCY2	.	.	.	.	.	.	.	.	.	.	g	.	.	.	.	.	t	.	.	.	.	.	.	.	.	.	.	.	.	.	.	.	.	.	.	.	.	.	.	.	.	.	.	a	.	.	.	.	.
BJF1	a	t	a	a	g	t	a	t	a	t	t	a	t	t	t	g	t	g	t	t	a	a	t	a	t	t	t	t	t	g	g	g	g	g	c	t	a	a	t	a	t	t	a	t	t	t	c	t	t
BJF2	.	.	.	.	.	c	.	.	.	.	.	.	.	.	.	.	.	.	.	.	.	.	.	.	.	.	.	.	.	.	.	.	.	.	.	.	.	.	.	.	.	.	.	.	.	.	.	.	.
BJF3	.	.	.	.	.	.	.	.	.	.	.	.	.	.	.	.	.	.	.	.	.	.	.	.	.	.	.	.	.	.	.	.	.	.	.	.	.	.	.	.	.	.	.	.	.	.	.	.	.
SYQ1	.	.	.	.	.	.	.	.	.	.	.	.	.	.	.	.	.	.	.	.	.	.	.	.	.	.	.	.	.	.	.	.	.	.	.	.	.	.	.	.	.	.	.	.	.	.	.	.	.
SYQ2	.	.	.	.	.	.	.	.	.	.	.	.	.	.	.	.	.	.	.	.	.	.	.	.	.	.	.	.	.	.	.	.	.	.	.	.	.	.	.	.	.	.	.	.	.	.	.	.	.
SYQ3	.	.	.	.	.	.	.	.	.	.	.	.	.	.	.	.	.	.	.	.	.	.	.	.	.	.	.	.	.	.	.	.	.	.	.	.	.	.	.	.	.	.	.	.	.	.	.	.	.
SXZ1	.	.	.	.	.	.	.	.	.	.	.	.	.	.	.	.	.	.	.	.	.	.	.	.	.	.	.	.	.	.	.	.	.	.	.	.	.	.	.	.	.	.	.	.	.	.	.	.	.
SXZ2	.	.	.	.	.	.	.	.	.	.	.	.	.	.	.	.	.	.	.	.	.	.	.	.	.	.	.	.	.	.	.	.	.	.	.	.	.	.	.	.	.	.	.	.	.	.	.	.	.
SXZ3	.	.	.	.	.	.	.	.	.	.	.	.	.	.	.	.	.	.	.	.	.	.	.	.	.	.	.	.	.	.	.	.	.	.	.	.	.	.	.	.	.	.	.	.	.	.	.	.	.
GSW1	.	.	.	.	.	.	.	.	.	.	.	.	.	.	.	.	.	.	.	.	.	.	.	.	.	.	.	.	.	a	.	.	.	.	.	.	.	.	.	.	.	.	.	.	.	.	.	.	.
GSW2	.	.	.	.	.	.	.	.	.	.	.	.	.	.	.	.	.	.	.	.	.	.	.	.	.	.	.	.	.	a	.	.	.	.	.	.	.	.	.	.	.	.	.	.	.	.	.	.	.
SCD1	.	.	.	.	.	.	.	.	.	.	.	.	.	.	.	.	.	.	.	.	.	.	.	.	.	.	.	.	.	a	.	.	.	.	.	.	.	.	.	.	.	.	.	.	.	.	.	.	.
SCD2	.	.	.	.	.	.	.	.	.	.	.	.	.	.	.	.	.	.	.	.	.	.	.	.	.	.	.	.	.	a	.	.	.	.	.	.	.	.	.	.	.	.	.	.	.	.	.	.	.
SCD3	.	.	.	.	.	.	.	.	.	.	.	.	.	.	.	.	.	.	.	.	.	.	.	.	.	.	.	.	.	a	.	.	.	.	.	.	.	.	.	.	.	.	.	.	.	.	.	.	.
SCY1	.	.	.	.	.	.	.	.	.	.	.	.	.	.	.	.	.	.	.	.	.	.	.	.	.	.	.	.	.	a	.	.	.	.	.	.	.	.	.	.	.	.	.	.	.	.	.	.	.
SCY2	.	.	.	.	.	.	.	.	.	.	.	.	.	.	.	.	.	.	.	.	.	.	.	.	.	.	.	.	.	a	.	.	.	.	.	.	.	.	.	.	.	.	.	.	.	.	.	.	.
BJF1	t	t	a	t	g	g	g	t	t	t	a	t	t	t	g	a	g	t	t	c	g	a	g	g	t	a	c	t	t	t	g	c	c	t	c	g	t	t	a	t	c	g	t	t	a	t	g	a	t
BJF2	.	.	.	.	.	.	.	.	.	.	.	.	.	.	.	.	.	.	.	.	.	.	.	.	.	.	.	.	.	.	.	.	.	.	.	.	.	.	.	.	.	.	.	.	.	.	.	.	.
BJF3	.	.	.	.	.	.	.	.	.	.	.	.	.	.	.	.	.	.	.	.	.	.	.	.	.	.	.	.	.	.	.	.	.	.	.	.	.	.	.	.	.	.	.	.	.	.	.	.	.
SYQ1	.	.	.	.	.	.	.	.	.	.	.	.	.	.	.	.	.	.	.	.	.	.	.	.	.	.	.	.	.	.	.	.	.	.	.	.	.	.	.	.	.	.	.	.	.	.	.	.	.
SYQ2	.	.	.	.	.	.	.	.	.	.	.	.	.	.	.	.	.	.	.	.	.	.	.	.	.	.	.	.	.	.	.	.	.	.	.	.	.	.	.	.	.	.	.	.	.	.	.	.	.
SYQ3	.	.	.	.	.	.	.	.	.	.	.	.	.	.	.	.	.	.	.	.	.	.	.	.	.	.	.	.	.	.	.	.	.	.	.	.	.	.	.	.	.	.	.	.	.	.	.	.	.
SXZ1	.	.	.	.	.	.	.	.	.	.	.	.	.	.	.	.	.	.	.	.	.	.	.	.	.	.	.	.	.	.	.	.	.	.	.	.	.	.	.	.	.	.	.	.	.	.	.	.	.
SXZ2	.	.	.	.	.	.	.	.	.	.	.	.	.	.	.	.	.	.	.	.	.	.	.	.	.	.	.	.	.	.	.	.	.	.	.	.	.	.	.	.	.	.	.	.	.	.	.	.	.
SXZ3	.	.	.	.	.	.	.	.	.	.	.	.	.	.	.	.	.	.	.	.	.	.	.	.	.	.	.	.	.	.	.	.	.	.	.	.	.	.	.	.	.	.	.	.	.	.	.	.	.
GSW1	.	.	.	.	.	.	c	.	.	.	.	.	.	.	.	.	.	.	.	.	.	.	.	.	g	.	.	.	.	.	.	.	.	.	.	.	.	.	.	.	.	.	.	.	.	.	.	.	.
GSW2	.	.	.	.	.	.	a	.	.	.	.	.	.	.	.	.	.	.	.	.	.	.	.	.	g	.	.	.	.	.	.	.	.	.	.	.	.	.	.	.	.	.	.	.	.	.	.	.	.
SCD1	.	.	.	.	.	.	a	.	.	.	.	.	.	.	.	.	.	.	.	.	.	.	.	.	g	.	.	.	.	.	.	.	.	.	.	.	.	.	.	.	.	.	.	.	.	.	.	.	.
SCD2	.	.	.	.	.	.	a	.	.	.	.	.	.	.	.	.	.	.	.	.	.	.	.	.	g	.	.	.	.	.	.	.	.	.	.	.	.	.	.	.	.	.	.	.	.	.	.	.	.
SCD3	.	.	.	.	.	.	a	.	.	.	.	.	.	.	.	.	.	.	.	.	.	.	.	.	g	.	.	.	.	.	.	.	.	.	.	.	.	.	.	.	.	.	.	.	.	.	.	.	.
SCY1	.	.	.	.	.	.	a	.	.	.	.	.	.	.	.	.	.	.	.	.	.	.	.	.	g	.	.	.	.	.	.	.	.	.	.	.	.	.	.	.	.	.	.	.	.	.	.	.	.
SCY2	.	.	.	.	.	.	c	.	.	.	.	.	.	.	.	.	.	.	.	.	.	.	.	.	g	.	.	.	.	.	.	.	.	.	.	.	.	.	.	.	.	.	.	.	.	.	.	.	.
BJF1	t	a	c	c	a	g	c	t	t	c	a	t	t	a	t	g	t	t	t	t	a	t	t	a	t	t	t	t	t	t	t	t	a	t	t	g	g	a	t	t	a	a	a	a	a	t	t	t	t
BJF2	.	.	.	.	.	.	.	.	.	.	.	.	.	.	.	.	.	.	.	.	.	.	.	.	.	.	.	.	.	.	.	.	.	.	.	.	.	.	.	.	.	.	.	.	.	.	.	.	.
BJF3	.	.	.	.	.	.	.	.	.	.	.	.	.	.	.	.	.	.	.	.	.	.	.	.	.	.	.	.	.	.	.	.	.	.	.	.	.	.	.	.	.	.	.	.	.	.	.	.	.
SYQ1	.	.	.	.	.	.	.	.	.	.	.	.	.	.	.	.	.	.	.	.	.	.	.	.	.	.	.	.	.	.	.	.	.	.	.	.	.	.	.	.	.	.	.	.	.	.	.	.	.
SYQ2	.	.	.	.	.	.	.	.	.	.	.	.	.	.	.	.	.	.	.	.	.	.	.	.	.	.	.	.	.	.	.	.	.	.	.	.	.	.	.	.	.	.	.	.	.	.	.	.	.
SYQ3	.	.	.	.	.	.	.	.	.	.	.	.	.	.	.	.	.	.	.	.	.	.	.	.	.	.	.	c	.	.	.	.	.	.	.	.	.	.	.	.	.	.	.	.	.	.	.	.	.
SXZ1	.	.	.	.	.	.	.	.	.	.	.	.	.	.	.	.	.	.	.	.	.	.	.	.	.	.	.	.	.	.	.	.	.	.	.	.	.	.	.	.	.	.	.	.	.	.	.	.	.
SXZ2	.	.	.	.	.	.	.	.	.	.	.	.	.	.	.	.	.	.	.	.	.	.	.	.	.	.	.	.	.	.	.	.	.	.	.	.	.	.	.	.	.	.	.	.	.	.	.	.	.
SXZ3	.	.	.	.	t	.	.	.	.	.	.	.	.	.	.	.	.	.	.	.	.	.	.	.	.	.	.	.	.	.	.	.	.	.	.	.	.	.	.	.	.	.	.	.	.	.	.	.	.
GSW1	.	.	.	.	.	.	.	.	.	.	.	.	.	.	.	.	.	.	.	.	.	.	.	.	.	.	.	.	.	.	.	.	.	.	.	.	.	.	.	.	.	.	.	.	.	.	.	.	.
GSW2	.	.	.	.	.	.	.	.	.	.	.	.	.	.	.	.	.	.	.	.	.	.	.	.	.	.	.	.	.	.	.	.	.	.	.	.	.	.	.	.	.	.	.	.	.	.	.	.	.
SCD1	.	.	.	.	.	.	.	.	.	.	.	.	.	.	.	.	.	.	.	.	.	.	.	.	.	.	.	.	.	.	.	.	.	.	.	.	.	.	.	.	.	.	.	.	.	.	.	.	.
SCD2	.	.	.	.	.	.	.	.	.	.	.	.	.	.	.	.	.	.	.	.	.	.	.	.	.	.	.	.	.	.	.	.	.	.	.	.	.	.	.	.	.	.	.	.	.	.	.	.	.
SCD3	.	.	.	.	.	.	.	.	.	.	.	.	.	.	.	.	.	.	.	.	.	.	.	.	.	.	.	.	.	.	.	.	.	.	.	.	.	.	.	.	.	.	.	.	.	.	.	.	.
SCY1	.	.	.	.	.	.	.	.	.	.	.	.	.	.	.	.	.	.	.	.	.	.	.	.	.	.	.	.	.	.	.	.	.	.	.	.	.	.	.	.	.	.	.	.	.	.	.	.	.
SCY2	.	.	.	.	.	.	.	.	.	.	.	.	.	.	.	.	.	.	.	.	.	.	.	.	.	.	.	.	.	.	.	.	.	.	.	.	.	.	.	.	.	.	.	.	.	.	.	.	.
[truncated: 31 more columns]

## Sheet: NAD2
Domain: Data
BJF1	a	t	a	t	t	a	t	t	t	a	a	t	c	c	t	t	c	a	a	a	a	a	c	t	t	t	a	t	t	t	a	t	a	a	c	t	a	c	a	t	t	a	a	t	t	a	t	t	g
BJF2	.	.	.	.	.	.	.	.	.	.	.	.	.	.	.	.	.	.	.	.	.	.	.	.	.	.	.	.	.	.	.	.	.	.	.	.	.	.	.	.	.	.	.	.	.	.	.	.	.
BJF3	.	.	.	.	.	.	.	.	.	.	.	.	.	.	.	.	.	.	.	.	.	.	.	.	.	.	.	.	.	.	.	.	.	.	.	.	.	.	.	.	.	.	.	.	.	.	.	.	.
SYQ1	.	.	.	.	.	.	.	.	.	.	.	.	.	.	.	.	.	.	.	.	.	.	.	.	.	.	.	.	.	.	.	.	.	.	.	.	.	.	.	.	.	.	.	.	.	.	.	.	.
SYQ2	.	.	.	.	.	.	.	.	.	.	.	.	.	.	.	.	.	.	.	.	.	.	.	.	.	.	.	.	.	.	.	.	.	.	.	.	.	.	.	.	.	.	.	.	.	.	.	.	.
SYQ3	.	.	.	.	.	.	.	.	.	.	.	.	.	.	.	.	.	.	.	.	.	.	.	.	.	.	.	.	.	.	.	.	.	.	.	.	.	.	.	.	.	.	.	.	.	.	.	.	.
SXZ1	.	.	.	.	.	.	.	.	.	.	.	.	.	.	.	.	.	.	.	.	.	.	.	.	.	.	.	.	.	.	.	.	.	.	.	.	.	.	.	.	.	.	.	.	.	.	.	.	.
SXZ2	.	.	.	.	.	.	.	.	.	.	.	.	.	.	.	.	.	.	.	.	.	.	.	.	.	.	.	.	.	.	.	.	.	.	.	.	.	.	.	.	.	.	.	.	.	.	.	.	.
SXZ3	.	.	.	.	.	.	.	.	.	.	.	.	.	.	.	.	.	.	.	.	.	.	.	.	.	.	.	.	.	.	.	.	.	.	.	.	.	.	.	.	.	.	.	.	.	.	.	.	.
GSW1	.	.	.	.	.	.	.	.	.	.	.	.	.	.	.	.	.	.	.	.	.	.	.	.	.	.	.	.	.	.	.	.	.	.	.	.	.	.	.	c	.	.	.	.	.	.	.	.	.
GSW2	.	.	.	.	.	.	.	.	.	.	.	.	.	.	.	.	.	.	.	.	.	.	.	.	.	.	.	.	.	.	.	.	.	.	.	.	.	.	.	c	.	.	.	.	.	.	.	.	.
SCD1	.	.	.	.	.	.	.	.	.	.	.	.	.	.	.	.	.	.	.	.	.	.	.	.	.	.	.	.	.	.	.	.	.	.	.	.	.	.	.	c	.	.	.	.	.	.	.	.	.
SCD2	.	.	.	.	.	.	.	.	.	.	.	.	.	.	.	.	.	.	.	.	.	.	.	.	.	.	.	.	.	.	.	.	.	.	.	.	.	.	.	c	.	.	.	.	.	.	.	.	.
SCD3	.	.	.	.	.	.	.	.	.	.	.	.	.	.	.	.	.	.	.	.	.	.	.	.	.	.	.	.	.	.	.	.	.	.	.	.	.	.	.	c	.	.	.	.	.	.	.	.	.
SCY1	.	.	.	.	.	.	.	.	.	.	.	.	.	.	.	.	.	.	.	.	.	.	.	.	.	.	.	.	.	.	.	.	.	.	.	.	.	.	.	c	.	.	.	.	.	.	.	.	.
SCY2	.	.	.	.	.	.	.	.	.	.	.	.	.	.	.	.	.	.	.	.	.	.	.	.	.	.	.	.	.	.	.	.	.	.	.	.	.	.	.	c	.	.	.	.	.	.	.	.	.
BJF1	a	t	t	a	a	g	a	g	t	a	t	g	a	a	t	a	g	g	t	t	t	a	g	a	a	a	t	t	a	a	t	c	t	t	t	t	a	t	c	a	t	t	t	a	t	t	c	c	c
BJF2	.	.	.	.	.	.	t	.	.	.	.	.	.	.	.	.	.	.	c	.	.	.	.	.	.	.	.	.	.	.	.	.	.	.	.	.	.	.	.	.	.	.	.	.	.	.	.	.	.
BJF3	.	.	.	.	.	.	.	.	.	.	.	.	.	.	.	.	.	.	.	.	.	.	.	.	.	.	.	.	.	.	.	.	.	.	.	.	.	.	.	.	.	.	.	.	.	.	.	.	.
SYQ1	.	.	.	.	.	.	.	.	.	.	.	.	.	.	.	.	.	.	c	.	.	.	.	.	.	.	.	.	.	.	.	.	.	.	.	.	.	.	.	.	.	.	.	.	.	.	.	.	.
SYQ2	.	.	.	.	.	.	.	.	.	.	.	.	.	.	.	.	.	.	.	.	.	.	.	.	.	.	.	.	.	.	.	.	.	.	.	.	.	.	.	.	.	.	.	.	.	.	.	.	.
SYQ3	.	.	.	.	.	.	.	.	.	.	.	.	.	.	.	.	.	.	.	.	.	.	.	.	.	.	.	.	.	.	.	.	.	.	.	.	.	.	.	.	.	.	.	.	.	.	.	.	.
SXZ1	.	.	.	.	.	.	.	.	.	.	.	.	.	.	.	.	.	.	.	.	.	.	.	.	.	.	.	.	.	.	.	.	.	.	.	.	.	.	.	.	.	.	.	.	.	.	.	.	.
SXZ2	.	.	.	.	.	.	.	.	.	.	.	.	.	.	.	.	.	.	.	.	.	.	.	.	.	.	.	.	.	.	.	.	.	.	.	.	.	.	.	.	.	.	.	.	.	.	.	.	.
SXZ3	.	.	.	.	.	.	.	.	.	.	.	.	.	.	.	.	.	.	c	.	.	.	.	.	.	.	.	.	.	.	.	.	.	.	.	.	.	.	.	.	.	.	.	.	.	.	.	.	.
GSW1	.	.	.	.	.	.	.	.	.	.	.	.	.	.	.	.	.	.	.	.	.	.	.	.	.	.	.	.	.	.	.	.	.	.	.	.	g	.	.	.	.	.	.	.	.	.	.	.	.
GSW2	.	.	.	.	.	.	.	.	.	.	.	.	.	.	.	.	.	.	.	.	.	.	.	.	.	.	.	.	.	.	.	.	.	.	.	.	g	.	.	.	.	.	.	.	.	.	.	.	.
SCD1	.	.	.	.	.	.	.	.	.	.	.	.	.	.	.	.	.	.	.	.	.	.	.	.	.	.	.	.	.	.	.	.	.	.	.	.	.	.	.	.	.	.	.	.	.	.	.	.	.
SCD2	.	.	.	.	.	.	.	.	.	.	.	.	.	.	.	.	.	.	.	.	.	.	.	.	.	.	.	.	.	.	.	.	.	.	.	.	g	.	.	.	.	.	.	.	.	.	.	.	.
SCD3	.	.	.	.	.	.	.	.	.	.	.	.	.	.	.	.	.	.	.	.	.	.	.	.	.	.	.	.	.	.	.	.	.	.	.	.	g	.	.	.	.	.	.	.	.	.	.	.	.
SCY1	.	.	.	.	.	.	.	.	.	.	.	.	.	.	.	.	.	.	.	.	.	.	.	.	.	.	.	.	.	.	.	.	.	.	.	.	g	.	.	.	.	.	.	.	.	.	.	.	.
SCY2	.	.	.	.	.	.	.	.	.	.	.	.	.	.	.	.	.	.	.	.	.	.	.	.	.	.	.	.	.	.	.	.	.	.	.	.	g	.	.	.	.	.	.	.	.	.	.	.	.
BJF1	a	t	g	a	a	g	c	c	t	c	t	c	t	t	a	a	a	t	a	t	t	t	t	c	t	t	a	c	c	c	a	a	g	c	c	a	t	a	g	c	t	t	c	t	t	c	c	t	t
BJF2	.	.	.	.	.	.	.	.	.	.	.	.	.	.	.	.	.	.	.	.	.	.	.	.	.	.	.	.	t	.	.	.	.	.	.	.	.	.	.	.	.	.	.	.	.	.	.	.	.
BJF3	.	.	.	.	.	.	.	.	.	.	.	.	.	.	.	.	.	.	.	.	.	.	.	.	.	.	.	.	.	.	.	.	.	.	.	.	.	.	.	.	.	.	.	.	.	.	.	.	.
SYQ1	.	.	.	.	.	.	.	t	.	.	.	.	.	.	.	.	.	.	.	.	.	.	.	.	.	.	.	.	t	.	.	.	.	.	.	.	.	.	.	.	.	.	.	.	.	.	.	.	.
SYQ2	.	.	.	.	.	.	.	.	.	.	.	.	.	.	.	.	.	.	.	.	.	.	.	.	.	.	.	.	.	.	.	.	.	.	.	.	.	.	.	.	.	.	.	.	.	.	.	.	.
SYQ3	.	.	.	.	.	.	.	.	.	.	.	.	.	.	.	.	.	.	.	.	.	.	.	.	.	.	.	.	.	.	.	.	.	.	.	.	.	.	.	.	.	.	.	.	.	.	.	.	.
SXZ1	.	.	.	.	g	.	.	.	.	.	.	.	.	.	.	.	.	.	.	.	.	.	.	.	.	.	.	.	.	.	.	.	.	.	.	.	.	.	.	.	.	.	.	.	.	.	.	.	.
SXZ2	.	.	.	.	.	.	.	.	.	.	.	.	.	.	.	.	.	.	.	.	.	.	.	.	.	.	.	.	.	.	.	.	.	.	.	.	.	.	.	.	.	.	.	.	.	.	.	.	.
SXZ3	.	.	.	.	.	.	.	.	.	.	.	.	.	.	.	.	.	.	.	.	.	.	.	.	.	.	.	.	t	.	.	.	.	.	.	.	.	.	.	.	.	.	.	.	.	.	.	.	.
GSW1	.	.	.	.	.	.	.	.	.	.	.	.	.	.	.	.	.	.	.	.	.	.	.	.	.	.	.	.	t	.	.	.	.	.	t	.	.	.	.	.	.	.	.	c	.	.	t	.	.
GSW2	.	.	.	.	.	.	.	.	.	.	.	.	.	.	.	.	.	.	.	.	.	.	.	.	.	.	.	.	t	.	.	.	.	.	t	.	.	.	.	.	.	.	.	c	.	.	t	.	.
SCD1	.	.	.	.	.	.	.	.	.	.	.	.	.	.	.	.	.	.	.	.	.	.	.	.	.	.	.	.	t	.	.	.	.	.	t	.	.	.	.	.	.	.	.	c	.	.	t	.	.
SCD2	.	.	.	.	.	.	.	.	.	.	.	.	.	.	.	.	.	.	.	.	.	.	.	.	.	.	.	.	t	.	.	.	.	.	t	.	.	.	.	.	.	.	.	c	.	.	t	.	.
SCD3	.	.	.	.	.	.	.	.	.	.	.	.	.	.	.	.	.	.	.	.	.	.	.	.	.	.	.	.	t	.	.	.	.	.	t	.	.	.	.	.	.	.	.	c	.	.	t	.	.
SCY1	.	.	.	.	.	.	.	.	.	.	.	.	.	.	.	.	.	.	.	.	.	.	.	.	.	.	.	.	t	.	.	.	.	.	t	.	.	.	.	.	.	.	.	c	.	.	t	.	.
SCY2	.	.	.	.	.	.	.	.	.	.	.	.	.	.	.	.	.	.	.	.	.	.	.	.	.	.	.	.	t	.	.	.	.	.	t	.	.	.	.	.	.	.	.	c	.	.	t	.	.
BJF1	t	a	t	a	a	t	c	t	t	t	t	a	a	a	c	t	t	t	a	a	t	t	t	a	t	g	a	a	a	t	a	t	t	a	a	t	t	t	t	t	g	a	a	c	a	a	a	a	t
BJF2	.	.	.	.	.	.	.	.	.	.	.	.	.	.	t	.	.	.	.	.	.	.	.	.	.	.	.	.	.	.	.	.	.	.	.	.	.	.	.	.	.	.	.	.	.	.	.	.	.
BJF3	.	.	.	.	.	.	.	.	.	.	.	.	.	.	.	.	.	.	.	.	.	.	.	.	.	.	.	.	.	.	.	.	.	.	.	.	.	.	.	.	.	.	.	.	.	.	.	.	.
SYQ1	.	.	.	.	.	.	.	.	.	.	.	.	.	.	.	.	.	.	.	.	.	.	.	.	.	.	.	.	.	.	.	.	.	.	.	.	.	.	.	.	.	.	.	.	.	.	.	.	.
SYQ2	.	.	.	.	.	.	.	.	.	.	.	.	.	.	.	.	.	.	.	.	.	.	.	.	.	.	.	.	.	.	.	.	.	.	.	.	.	.	.	.	.	.	.	.	.	.	.	.	.
SYQ3	.	.	.	.	.	.	.	.	.	.	.	.	.	.	.	.	.	.	.	.	.	.	.	.	.	.	.	.	.	.	.	.	.	.	.	.	.	.	.	.	.	.	.	.	.	.	.	.	.
SXZ1	.	.	.	.	.	.	.	.	.	.	.	.	.	.	.	.	.	.	.	.	.	.	.	.	.	.	.	.	.	.	.	.	.	.	.	.	.	.	.	.	.	.	.	.	.	.	.	.	.
SXZ2	.	.	.	.	.	.	.	.	.	.	.	.	.	.	.	.	.	.	.	.	.	.	.	.	.	.	.	.	.	.	.	.	.	.	.	.	.	.	.	.	.	.	.	.	.	.	.	.	.
SXZ3	.	.	.	.	.	.	.	.	.	.	.	.	.	.	.	.	.	.	.	.	.	.	.	.	.	.	.	.	.	.	.	.	.	.	.	.	.	.	.	.	.	.	.	.	.	.	.	.	.
GSW1	.	.	.	.	.	.	.	.	.	.	.	.	.	.	t	.	.	.	.	.	.	.	.	.	.	.	.	.	.	.	.	.	.	.	.	.	.	.	.	.	.	.	.	.	.	.	.	.	.
GSW2	.	.	.	.	.	.	.	.	.	.	.	.	.	.	t	.	.	.	.	.	.	.	.	.	.	.	.	.	.	.	.	.	.	.	.	.	.	.	.	.	.	.	.	.	.	.	.	.	.
SCD1	.	.	.	.	.	.	.	.	.	.	.	.	.	.	t	.	.	.	.	.	.	.	.	.	.	.	.	.	.	.	.	.	.	.	.	.	.	.	.	.	.	.	.	.	.	.	.	.	.
SCD2	.	.	.	.	.	.	.	.	.	.	.	.	.	.	t	.	.	.	.	.	.	.	.	.	.	.	.	.	.	.	.	.	.	.	.	.	.	.	.	.	.	.	.	.	.	.	.	.	.
SCD3	.	.	.	.	.	.	.	.	.	.	.	.	.	.	t	.	.	.	.	.	.	.	.	.	.	.	.	.	.	.	.	.	.	.	.	.	.	.	.	.	.	.	.	.	.	.	.	.	.
SCY1	.	.	.	.	.	.	.	.	.	.	.	.	.	.	t	.	.	.	.	.	.	.	.	.	.	.	.	.	.	.	.	.	.	.	.	.	.	.	.	.	.	.	.	.	.	.	.	.	.
SCY2	.	.	.	.	.	.	.	.	.	.	.	.	.	.	t	.	.	.	.	.	.	.	.	.	.	.	.	.	.	.	.	.	.	.	.	.	.	.	.	.	.	.	.	.	.	.	.	.	.
BJF1	g	a	t	a	g	g	a	a	g	a	g	c	c	c	c	t	t	t	t	c	a	c	t	t	t	t	g	a	t	t	t	c	c	t	t	c	t	g	t	c	a	t	a	a	a	c	t	g	t
BJF2	a	.	.	.	.	.	.	.	.	.	.	.	.	.	.	.	.	.	.	.	.	.	.	.	.	.	.	.	.	.	.	.	.	.	.	.	.	.	.	.	.	.	.	.	.	.	.	.	.
BJF3	.	.	.	.	.	.	.	.	.	.	.	.	.	.	.	.	.	.	.	.	.	.	.	.	.	.	.	.	.	.	.	.	.	.	.	.	.	.	.	.	.	.	.	.	.	.	.	.	.
SYQ1	a	.	.	.	.	.	.	.	.	.	.	.	.	.	.	.	.	.	.	.	.	.	.	.	.	.	.	.	.	.	.	.	.	.	.	.	.	.	.	.	.	.	.	.	.	.	.	.	.
SYQ2	.	.	.	.	.	.	.	.	.	.	.	.	.	.	.	.	.	.	.	.	.	.	.	.	.	.	.	.	.	.	.	.	.	.	.	.	.	.	.	.	.	.	.	.	.	.	.	.	.
SYQ3	.	.	.	.	.	.	.	.	.	.	.	.	.	.	.	.	.	.	.	.	.	.	.	.	.	.	.	.	.	.	.	.	.	.	.	.	.	.	.	.	.	.	.	.	.	.	.	.	.
SXZ1	.	.	.	.	.	.	.	.	.	.	.	.	.	.	.	.	.	.	.	.	.	.	.	.	.	.	.	.	.	.	.	.	.	.	.	.	.	.	.	.	.	.	.	.	.	.	.	.	.
SXZ2	.	.	.	.	.	.	.	.	.	.	.	.	.	.	.	.	.	.	.	.	.	.	.	.	.	.	.	.	.	.	.	.	.	.	.	.	.	.	.	.	.	.	.	.	.	.	.	.	.
SXZ3	a	.	.	.	.	.	.	.	.	.	.	.	.	.	.	c	.	.	.	.	.	.	.	.	.	.	.	.	.	.	.	.	.	.	.	.	.	.	.	.	.	.	.	.	.	.	.	.	.
GSW1	a	.	.	.	.	.	.	.	.	.	.	.	t	.	.	.	.	.	.	.	.	t	.	.	.	.	.	.	.	.	.	.	.	.	.	.	.	.	.	t	.	.	.	.	.	t	.	.	.
GSW2	a	.	.	.	.	.	.	.	.	.	.	.	t	.	.	.	.	.	.	.	.	t	.	.	.	.	.	.	.	.	.	.	.	.	.	.	.	.	.	t	.	.	.	.	.	.	.	.	.
SCD1	a	.	.	.	.	.	.	.	.	.	.	.	t	.	.	.	.	.	.	.	.	t	.	.	.	.	.	.	.	.	.	.	.	.	.	.	.	.	.	t	.	.	.	.	.	.	.	.	.
SCD2	a	.	.	.	.	.	.	.	.	.	.	.	t	.	.	.	.	.	.	.	.	t	.	.	.	.	.	.	.	.	.	.	.	.	.	.	.	.	.	t	.	.	.	.	.	.	.	.	.
SCD3	a	.	.	.	.	.	.	.	.	.	.	.	t	.	.	.	.	.	.	.	.	t	.	.	.	.	.	.	.	.	.	.	.	.	.	.	.	.	.	t	.	.	.	.	.	.	.	.	.
SCY1	a	.	.	.	.	.	.	.	.	.	.	.	t	.	.	.	.	.	.	.	.	t	.	.	.	.	.	.	.	.	.	.	.	.	.	.	.	.	.	t	.	.	.	.	.	.	.	.	.
SCY2	a	.	.	.	.	.	.	.	.	.	.	.	t	.	.	.	.	.	.	.	.	t	.	.	.	.	.	.	.	.	.	.	.	.	.	.	.	.	.	t	.	.	.	.	.	t	.	.	.
BJF1	c	a	a	t	t	c	a	a	a	a	a	a	t	t	g	c	t	c	c	t	t	t	t	a	t	t	t	t	a	a	t	t	t	t	t	t	a	t	t	c	a	t	t	t	a	a	t	t	t
BJF2	.	.	.	.	.	.	.	.	.	.	.	.	.	.	.	.	.	.	.	.	.	.	.	.	.	.	.	.	.	.	.	.	.	.	.	.	.	.	.	.	.	.	.	.	.	.	.	.	.
BJF3	.	.	.	.	.	.	.	.	.	.	.	.	.	.	.	.	.	.	.	.	.	.	.	.	.	.	.	.	.	.	.	.	.	.	.	.	.	.	.	.	.	.	.	.	.	.	.	.	.
SYQ1	.	.	.	.	.	.	.	.	.	.	.	.	.	.	.	.	.	.	.	.	.	.	.	.	.	.	.	.	.	.	.	.	.	.	.	.	.	.	.	.	.	.	.	.	.	.	.	.	.
SYQ2	.	.	.	.	.	.	.	.	.	.	.	.	.	.	.	.	.	.	.	.	.	.	.	.	.	.	.	.	.	.	.	.	.	.	.	.	.	.	.	.	.	.	.	.	.	.	.	.	.
SYQ3	.	.	.	.	.	.	.	.	.	.	.	.	.	.	.	.	.	.	.	.	.	.	.	.	.	.	.	.	.	.	.	.	.	.	.	.	.	.	.	.	.	.	.	.	.	.	.	.	.
SXZ1	.	.	.	.	.	.	.	.	.	.	.	.	.	.	.	.	.	.	.	.	.	.	.	.	.	.	.	.	.	.	.	.	.	.	.	.	.	.	.	.	.	.	.	.	.	.	.	.	.
SXZ2	.	.	.	.	.	.	.	.	.	.	.	.	.	.	.	.	.	.	.	.	.	.	.	.	.	.	.	.	.	.	.	.	.	.	.	.	.	.	.	.	.	.	.	.	.	.	.	.	.
SXZ3	.	.	.	.	.	.	.	.	.	.	.	.	.	.	.	.	.	.	.	.	.	.	.	.	.	.	.	.	.	.	.	.	.	.	.	.	.	.	.	.	.	.	.	.	.	.	.	.	.
GSW1	.	.	.	.	.	.	.	.	.	.	.	.	.	.	.	.	.	.	.	.	.	.	.	.	.	.	.	.	.	.	.	.	.	.	.	.	.	.	.	.	.	.	.	.	.	.	.	.	.
GSW2	.	.	.	.	.	.	.	.	.	.	.	.	.	.	.	.	.	.	.	.	.	.	.	.	.	.	.	.	.	.	.	.	.	.	.	.	.	.	.	.	.	.	.	.	.	.	.	.	.
SCD1	.	.	.	.	.	.	.	.	.	.	.	.	.	.	.	.	.	.	.	.	.	.	.	.	.	.	.	.	.	.	.	.	.	.	.	.	.	.	.	.	.	.	.	.	.	.	.	.	.
SCD2	.	.	.	.	.	.	.	.	.	.	.	.	.	.	.	.	.	.	.	.	.	.	.	.	.	.	.	.	.	.	.	.	.	.	.	.	.	.	.	.	.	.	.	.	.	.	.	.	.
SCD3	.	.	.	.	.	.	.	.	.	.	.	.	.	.	.	.	.	.	.	.	.	.	.	.	.	.	.	.	.	.	.	.	.	.	.	.	.	.	.	.	.	.	.	.	.	.	.	.	.
SCY1	.	.	.	.	.	.	.	.	.	.	.	.	.	.	.	.	.	.	.	.	.	.	.	.	.	.	.	.	.	.	.	.	.	.	.	.	.	.	.	.	.	.	.	.	.	.	.	.	.
SCY2	.	.	.	.	.	.	.	.	.	.	.	.	.	.	.	.	.	.	.	.	.	.	.	.	.	.	.	.	.	.	.	.	.	.	.	.	.	.	.	.	.	.	.	.	.	.	.	.	.
BJF1	t	t	a	a	t	t	t	t	t	g	g	t	t	c	a	c	t	g	g	g	a	g	g	a	t	t	a	a	a	t	c	a	a	a	c	a	t	c	c	a	t	t	c	g	t	a	a	a	a
BJF2	.	.	.	.	.	.	.	.	.	.	.	c	.	.	.	.	.	a	.	.	.	.	.	.	.	.	.	.	.	.	.	.	.	.	.	.	.	.	.	g	.	.	.	.	.	.	.	.	.
BJF3	.	.	.	.	.	.	.	.	.	.	.	.	.	.	.	.	.	.	.	.	.	.	.	.	.	.	.	.	.	.	.	.	.	.	.	.	.	.	.	.	.	.	.	.	.	.	.	.	.
SYQ1	.	.	.	.	.	.	.	.	.	.	.	.	.	.	.	.	.	.	.	.	.	.	.	.	.	.	.	.	.	.	.	.	.	.	.	.	.	.	.	.	.	.	.	.	.	.	.	.	.
SYQ2	.	.	.	.	.	.	.	.	.	.	.	.	.	.	.	.	.	.	.	.	.	.	.	.	.	.	.	.	.	.	.	.	.	.	.	.	.	.	.	.	.	.	.	.	.	.	.	.	.
SYQ3	.	.	.	.	.	.	.	.	.	.	.	.	.	.	.	.	.	.	.	.	.	.	.	.	.	.	.	.	.	.	.	.	.	.	.	.	.	.	.	.	.	.	.	.	.	.	.	.	.
SXZ1	.	.	.	.	.	.	.	.	.	.	.	.	.	.	.	.	.	.	.	.	.	.	.	.	.	.	.	.	.	.	.	.	.	.	.	.	.	.	.	.	.	.	.	.	.	.	.	.	.
SXZ2	.	.	.	.	.	.	.	.	.	.	.	.	.	.	.	.	.	.	.	.	.	.	.	.	.	.	.	.	.	.	.	.	.	.	.	.	.	.	.	.	.	.	.	.	.	.	.	.	.
SXZ3	.	.	.	.	.	.	.	.	.	.	.	.	.	.	.	.	.	.	.	.	.	.	.	.	.	.	.	.	.	.	.	.	.	.	.	.	.	.	.	g	.	.	.	.	.	.	.	.	.
GSW1	.	.	.	.	.	.	.	.	.	.	.	a	.	.	.	.	.	a	.	.	.	.	.	.	.	.	.	.	.	.	.	.	.	.	.	.	.	.	t	g	.	.	.	.	.	.	.	.	.
GSW2	.	.	.	.	.	.	.	.	.	.	.	a	.	.	.	.	.	a	.	.	.	.	.	.	.	.	.	.	.	.	.	.	.	.	.	.	.	.	t	g	.	.	.	.	.	.	.	.	.
SCD1	.	.	.	.	.	.	.	.	.	.	.	a	.	.	.	.	.	a	.	.	.	.	.	.	.	.	.	.	.	.	.	.	.	.	.	.	.	.	t	g	.	.	.	.	.	.	.	.	.
SCD2	.	.	.	.	.	.	.	.	.	.	.	a	.	.	.	.	.	a	.	.	.	.	.	.	.	.	.	.	.	.	.	.	.	.	.	.	.	.	t	g	.	.	.	.	.	.	.	.	.
SCD3	.	.	.	.	.	.	.	.	.	.	.	a	.	.	.	.	.	a	.	.	.	.	.	.	.	.	.	.	.	.	.	.	.	.	.	.	.	.	t	g	.	.	.	.	.	.	.	.	.
SCY1	.	.	.	.	.	.	.	.	.	.	.	a	.	.	.	.	.	a	.	.	.	.	.	.	.	.	.	.	.	.	.	.	.	.	.	.	.	.	t	g	.	.	.	.	.	.	.	.	.
SCY2	.	.	.	.	.	.	.	.	.	.	.	a	.	.	.	.	.	a	.	.	.	.	.	.	.	.	.	.	.	.	.	.	.	.	.	.	.	.	t	g	.	.	.	.	.	.	.	.	.
BJF1	c	t	g	a	a	t	a	t	t	a	t	g	t	a	g	t	a	t	t	t	t	t	t	t	t	t	c	a	a	a	a	a	a	t	t	t	a	t	g	g	c	t	t	a	a	t	t	a	t
BJF2	.	.	.	.	.	.	.	.	.	.	.	.	.	.	.	.	.	.	.	.	.	.	.	.	.	.	.	.	.	.	.	.	.	.	.	.	.	.	.	.	.	.	.	.	.	.	.	.	.
BJF3	.	.	.	.	.	.	.	.	.	.	.	.	.	.	.	.	.	.	.	.	.	.	.	.	.	.	.	.	.	.	.	.	.	.	.	.	.	.	.	.	.	.	.	.	.	.	.	.	.
SYQ1	.	.	.	.	.	.	.	.	.	.	.	.	.	.	.	.	.	.	.	.	.	.	.	.	.	.	.	.	.	.	.	.	.	.	.	.	.	.	.	.	.	.	.	.	.	.	.	.	.
SYQ2	.	.	.	.	.	.	.	.	.	.	.	.	.	.	.	.	.	.	.	.	.	.	.	.	.	.	.	.	.	.	.	.	.	.	.	.	.	.	.	.	.	.	.	.	.	.	.	.	.
SYQ3	.	.	.	.	.	.	.	.	.	.	.	.	.	.	.	.	.	.	.	.	.	.	.	.	.	.	.	.	.	.	.	.	.	.	.	.	.	.	.	.	.	.	.	.	.	.	.	.	.
SXZ1	.	.	.	.	.	.	.	.	.	.	.	.	.	.	.	.	.	.	.	.	.	.	.	.	.	.	.	.	.	.	.	.	.	.	.	.	.	.	.	.	.	.	.	.	.	.	.	.	.
SXZ2	.	.	.	.	.	.	.	.	.	.	.	.	.	.	.	.	.	.	.	.	.	.	.	.	.	.	.	.	.	.	.	.	.	.	.	.	.	.	.	a	.	.	.	.	.	.	.	.	.
SXZ3	.	.	.	.	.	.	.	.	.	.	.	.	.	.	.	.	.	.	.	.	.	.	.	.	.	.	.	.	.	.	.	.	.	.	.	.	.	.	.	.	.	.	.	.	.	.	.	.	.
GSW1	t	.	.	.	.	.	.	.	.	.	.	.	.	.	.	.	.	.	.	.	.	.	.	.	.	.	.	.	.	.	.	.	.	.	.	.	.	.	.	a	.	.	.	.	.	.	.	.	.
GSW2	t	.	.	.	.	.	.	.	.	.	.	.	.	.	.	.	.	.	.	.	.	.	.	.	.	.	.	.	.	.	.	.	.	.	.	.	.	.	.	a	.	.	.	.	.	.	.	.	.
SCD1	t	.	.	.	.	.	.	.	.	.	.	.	.	.	.	.	.	.	.	.	.	.	.	.	.	.	.	.	.	.	.	.	.	.	.	.	.	.	.	a	.	.	.	.	.	.	.	.	.
SCD2	t	.	.	.	.	.	.	.	.	.	.	.	.	.	.	.	.	.	.	.	.	.	.	.	.	.	.	.	.	.	.	.	.	.	.	.	.	.	.	a	.	.	.	.	.	.	.	.	.
SCD3	t	.	.	.	.	.	.	.	.	.	.	.	.	.	.	.	.	.	.	.	.	.	.	.	.	.	.	.	.	.	.	.	.	.	.	.	.	.	.	a	.	.	.	.	.	.	.	.	.
SCY1	t	.	.	.	.	.	.	.	.	.	.	.	.	.	.	.	.	.	.	.	.	.	.	.	.	.	.	.	.	.	.	.	.	.	.	.	.	.	.	a	.	.	.	.	.	.	.	.	.
SCY2	t	.	.	.	.	.	.	.	.	.	.	.	.	.	.	.	.	.	.	.	.	.	.	.	.	.	.	.	.	.	.	.	.	.	.	.	.	.	.	a	.	.	.	.	.	.	.	.	.
BJF1	t	t	g	t	t	t	t	a	t	t	a	t	t	t	a	a	t	t	t	a	t	t	t	a	a	t	a	t	t	t	t	c	t	a	t	a	t	t	a	a	c	c	a	a	t	t	t	t	t
BJF2	.	.	.	.	.	.	.	.	.	.	.	.	.	.	.	.	.	.	.	.	.	.	.	.	.	.	.	.	.	.	.	.	.	.	.	.	.	.	.	.	t	.	.	.	.	.	.	.	.
BJF3	.	.	.	.	.	.	.	.	.	.	.	.	.	.	.	.	.	.	.	.	.	.	.	.	.	.	.	.	.	.	.	.	.	.	.	.	.	.	.	.	.	.	.	.	.	.	.	.	.
SYQ1	.	.	.	.	.	.	.	.	.	.	.	.	.	.	.	.	.	.	.	.	.	.	.	.	.	.	.	.	.	.	.	.	.	.	.	.	.	.	.	.	t	.	.	.	.	.	.	.	.
SYQ2	.	.	.	.	.	.	.	.	.	.	.	.	.	.	.	.	.	.	.	.	.	.	.	.	.	.	.	.	.	.	.	.	.	.	.	.	.	.	.	.	.	.	.	.	.	.	.	.	.
SYQ3	.	.	.	.	.	.	.	.	.	.	.	.	.	.	.	.	.	.	.	.	.	.	.	.	.	.	.	.	.	.	.	.	.	.	.	.	.	.	.	.	.	.	.	.	.	.	.	.	.
SXZ1	.	.	.	.	.	.	.	.	.	.	.	.	.	.	.	.	.	.	.	.	.	.	.	.	.	.	.	.	.	.	.	.	.	.	.	.	.	.	.	.	t	.	.	.	.	.	.	.	.
SXZ2	.	.	.	.	.	.	.	.	.	.	.	.	.	.	.	.	.	.	.	.	.	.	.	.	.	.	.	.	.	.	.	.	.	.	.	.	.	.	.	.	t	.	.	.	.	.	.	.	.
SXZ3	.	.	.	.	.	.	.	.	.	.	.	.	.	.	.	.	.	.	.	.	.	.	.	.	.	.	.	.	.	.	.	.	.	.	.	.	.	.	.	.	t	.	.	.	.	.	.	.	.
GSW1	.	.	.	.	.	.	.	.	.	.	.	.	.	.	.	.	.	.	.	.	.	.	.	.	.	.	.	.	.	.	.	.	.	.	.	.	.	.	.	.	t	.	.	.	.	.	.	.	.
GSW2	.	.	.	.	.	.	.	.	.	.	.	.	.	.	.	.	c	.	.	.	.	.	.	.	.	.	.	.	.	.	.	.	.	.	.	.	.	.	.	.	t	.	.	.	.	.	.	.	.
SCD1	.	.	.	.	.	.	.	.	.	.	.	.	.	.	.	.	.	.	.	.	.	.	.	.	.	.	.	.	.	.	.	.	.	.	.	.	.	.	.	.	t	.	.	.	.	.	.	.	.
SCD2	.	.	.	.	.	.	.	.	.	.	.	.	.	.	.	.	.	.	.	.	.	.	.	.	.	.	.	.	.	.	.	.	.	.	.	.	.	.	.	.	t	.	.	.	.	.	.	.	.
SCD3	.	.	.	.	.	.	.	.	.	.	.	.	.	.	.	.	.	.	.	.	.	.	.	.	.	.	.	.	.	.	.	.	.	.	.	.	.	.	.	.	t	.	.	.	.	.	.	.	.
SCY1	.	.	.	.	.	.	.	.	.	.	.	.	.	.	.	.	.	.	.	.	.	.	.	.	.	.	.	.	.	.	.	.	.	.	.	.	.	.	.	.	t	.	.	.	.	.	.	.	.
SCY2	.	.	.	.	.	.	.	.	.	.	.	.	.	.	.	.	.	.	.	.	.	.	.	.	.	.	.	.	.	.	.	.	.	.	.	.	.	.	.	.	t	.	.	.	.	.	.	.	.
BJF1	t	t	t	t	c	t	a	t	t	t	t	t	a	t	t	t	t	a	t	t	a	c	t	t	t	c	c	t	t	a	g	g	a	g	g	a	c	t	c	c	c	c	c	c	t	t	t	t	c
BJF2	.	.	.	.	.	.	.	.	.	.	.	.	.	.	.	.	.	g	.	.	.	.	.	.	.	.	.	.	.	.	.	.	g	.	.	.	.	.	.	.	.	t	.	.	.	.	.	.	.
BJF3	.	.	.	.	.	.	.	.	.	.	.	.	.	.	.	.	.	.	.	.	.	.	.	.	.	.	.	.	.	.	.	.	.	.	.	.	.	.	.	.	.	.	.	.	.	.	.	.	.
SYQ1	.	.	.	.	.	.	.	.	.	.	.	.	.	.	.	.	.	.	.	.	.	.	.	.	.	.	.	.	.	.	.	.	.	.	.	.	.	.	.	.	.	t	.	.	.	.	.	.	.
SYQ2	.	.	.	.	.	.	.	.	.	.	.	.	.	.	.	.	.	.	.	.	.	.	.	.	.	.	.	.	.	.	.	.	.	.	.	.	.	.	.	.	.	.	.	.	.	.	.	.	.
SYQ3	.	.	.	.	.	.	.	.	.	.	.	.	.	.	.	.	.	.	.	.	.	.	.	.	.	.	.	.	.	.	.	.	.	.	.	.	.	.	.	.	.	.	.	.	.	.	.	.	.
SXZ1	.	.	.	.	.	.	.	.	.	.	.	.	.	.	.	.	.	.	.	.	.	.	.	c	.	.	.	.	.	.	.	.	.	.	.	.	.	.	.	.	.	.	.	.	.	.	.	.	.
SXZ2	.	.	.	.	.	.	.	.	.	.	.	.	.	.	.	.	.	.	.	.	.	.	.	.	.	.	.	.	.	.	.	.	g	.	.	.	.	.	.	.	.	.	.	.	.	.	.	.	.
SXZ3	.	.	.	.	.	.	.	.	.	.	.	.	.	.	.	.	.	.	.	.	.	.	.	.	.	.	.	.	.	.	.	.	.	.	.	.	.	.	.	.	.	t	.	.	.	.	.	.	.
GSW1	.	.	.	.	.	.	.	.	.	.	.	.	.	.	.	.	.	.	.	.	.	.	.	.	.	.	.	.	.	.	.	.	.	.	.	.	.	.	.	.	.	t	.	.	.	.	.	.	.
GSW2	.	.	.	.	.	.	.	.	.	.	.	.	.	.	.	.	.	.	.	.	.	.	.	.	.	.	.	.	.	.	.	.	.	.	.	.	.	.	.	.	.	t	.	.	.	.	.	.	.
SCD1	.	.	.	.	.	.	.	.	.	.	.	.	.	.	.	.	.	.	.	.	.	.	.	.	.	.	.	.	.	.	.	.	.	.	.	.	.	.	.	.	.	t	.	.	.	.	.	.	.
SCD2	.	.	.	.	.	.	.	.	.	.	.	.	.	.	.	.	.	.	.	.	.	.	.	.	.	.	.	.	.	.	.	.	.	.	.	.	.	.	.	.	.	t	.	.	.	.	.	.	.
SCD3	.	.	.	.	.	.	.	.	.	.	.	.	.	.	.	.	.	.	.	.	.	.	.	.	.	.	.	.	.	.	.	.	.	.	.	.	.	.	.	.	.	t	.	.	.	.	.	.	.
SCY1	.	.	.	.	.	.	.	.	.	.	.	.	.	.	.	.	.	.	.	.	.	.	.	.	.	.	.	.	.	.	.	.	.	.	.	.	.	.	.	.	.	t	.	.	.	.	.	.	.
SCY2	.	.	.	.	.	.	.	.	.	.	.	.	.	.	.	.	.	.	.	.	.	.	.	.	.	.	.	.	.	.	.	.	.	.	.	.	.	.	.	.	.	t	.	.	.	.	.	.	.
BJF1	a	t	a	c	t	t	a	a	t	a	t	t	t	a	a	t	a	a	t	t	t	t	t	a	t	t	t	t	a	t	t	t	t	a	t	t	a	t	t	a	a	t	a	g	t	a	a	t	t
BJF2	.	.	.	.	.	.	.	.	.	.	.	.	.	.	.	.	.	.	.	.	.	.	.	.	.	.	.	.	.	.	.	.	.	.	.	.	.	.	.	.	.	.	.	.	.	.	.	.	.
BJF3	.	.	.	.	.	.	.	.	.	.	.	.	.	.	.	.	.	.	.	.	.	.	.	.	.	.	.	.	.	.	.	.	.	.	.	.	.	.	.	.	.	.	.	.	.	.	.	.	.
SYQ1	.	.	.	.	.	.	.	.	.	.	.	.	.	.	.	.	.	.	.	.	.	.	.	.	.	.	.	.	.	.	.	.	.	.	.	.	g	.	.	.	.	.	.	.	.	.	.	.	.
SYQ2	.	.	.	.	.	.	.	.	.	.	.	.	.	.	.	.	.	.	.	.	.	.	.	.	.	.	.	.	.	.	.	.	.	.	.	.	.	.	.	.	.	.	.	.	.	.	.	.	.
SYQ3	.	.	.	.	.	.	.	.	.	.	.	.	.	.	.	.	.	.	.	.	.	.	.	.	.	.	.	.	.	.	.	.	.	.	.	.	.	.	.	.	.	.	.	.	.	.	.	.	.
SXZ1	.	.	.	.	.	.	.	.	.	.	.	.	.	.	.	.	.	.	.	.	.	.	.	.	.	.	.	.	.	.	.	.	.	.	.	.	.	.	.	.	.	.	.	.	.	.	.	.	.
SXZ2	.	.	.	.	.	.	.	.	.	.	.	.	.	.	.	.	.	.	.	.	.	.	.	.	.	.	.	.	.	.	.	.	.	.	.	.	.	.	.	.	.	.	.	.	.	.	.	.	.
SXZ3	.	.	.	.	.	.	.	.	.	.	.	.	.	.	.	.	.	.	.	.	.	.	.	.	.	.	.	.	.	.	.	.	.	.	.	.	g	.	.	.	.	.	.	.	.	.	.	.	.
GSW1	.	.	.	t	.	.	.	.	.	.	.	.	.	.	.	.	.	.	.	.	.	.	.	.	.	.	.	.	.	.	.	.	.	.	.	.	.	.	.	.	.	.	.	.	.	.	.	.	.
GSW2	.	.	.	t	.	.	.	.	.	.	.	.	.	.	.	.	.	.	.	.	.	.	.	.	.	.	.	.	.	.	.	.	.	.	.	.	.	.	.	.	.	.	.	.	.	.	.	.	.
SCD1	.	.	.	t	.	.	.	.	.	.	.	.	.	.	.	.	.	.	.	.	.	.	.	.	.	.	.	.	.	.	.	.	.	.	.	.	.	.	.	.	.	.	.	.	.	.	.	.	.
SCD2	.	.	.	t	.	.	.	.	.	.	.	.	.	.	.	.	.	.	.	.	.	.	.	.	.	.	.	.	.	.	.	.	.	.	.	.	.	.	.	.	.	.	.	.	.	.	.	.	.
SCD3	.	.	.	t	.	.	.	.	.	.	.	.	.	.	.	.	.	.	.	.	.	.	.	.	.	.	.	.	.	.	.	.	.	.	.	.	.	.	.	.	.	.	.	.	.	.	.	.	.
SCY1	.	.	.	t	.	.	.	.	.	.	.	.	.	.	.	.	.	.	.	.	.	.	.	.	.	.	.	.	.	.	.	.	.	.	.	.	.	.	.	.	.	.	.	.	.	.	.	.	.
SCY2	.	.	.	t	.	.	.	.	.	.	.	.	.	.	.	.	.	.	.	.	.	.	.	.	.	.	.	.	.	.	.	.	.	.	.	.	.	.	.	.	.	.	.	.	.	.	.	.	.
BJF1	a	a	a	t	a	a	c	t	t	a	t	t	c	a	g	c	c	t	t	t	a	t	a	a	t	t	a	a	t	t	c	c	t	g	a	a	a	t	t	t	t	a	a	a	t	g	a	a	a
BJF2	.	.	.	.	.	.	.	.	.	.	.	.	.	.	.	.	.	.	.	.	.	.	.	.	.	.	.	.	.	.	.	.	.	.	.	.	.	.	.	.	.	.	.	.	.	.	.	.	.
BJF3	.	.	.	.	.	.	.	.	.	.	.	.	.	.	.	.	.	.	.	.	.	.	.	.	.	.	.	.	.	.	.	.	.	.	.	.	.	.	.	.	.	.	.	.	.	.	.	.	.
SYQ1	.	.	.	.	.	.	.	.	.	.	.	.	.	.	.	.	.	.	.	.	.	.	.	.	.	.	.	.	.	.	.	.	.	.	.	.	.	.	.	.	.	.	.	.	.	.	.	.	.
SYQ2	.	.	.	.	.	.	.	.	.	.	.	.	.	.	.	.	.	.	.	.	.	.	.	.	.	.	.	.	.	.	.	.	.	.	.	.	.	.	.	.	.	.	.	.	.	.	.	.	.
SYQ3	.	.	.	.	.	.	.	.	.	.	.	.	.	.	.	.	.	.	.	.	.	.	.	.	.	.	.	.	.	.	.	.	.	.	.	.	.	.	.	.	.	.	.	.	.	.	.	.	.
SXZ1	.	.	.	.	.	.	.	.	.	.	.	.	.	.	.	.	.	.	.	.	.	.	.	.	.	.	.	.	.	.	.	.	.	.	.	.	.	.	.	.	.	.	.	.	.	.	.	.	.
SXZ2	.	.	.	.	.	.	.	.	.	.	.	.	.	.	.	.	.	.	.	.	.	.	.	.	.	.	.	.	.	.	.	.	.	.	.	.	.	.	.	.	.	.	.	.	.	.	.	.	.
SXZ3	.	g	.	.	.	.	.	.	.	.	.	.	.	.	.	.	.	.	.	.	.	.	.	.	.	.	.	.	.	.	.	.	.	.	.	.	.	.	.	.	.	.	.	.	.	.	.	.	.
GSW1	.	.	.	.	.	.	.	.	.	.	.	.	.	.	.	.	t	.	.	.	.	.	.	.	.	.	.	.	.	.	.	.	.	.	.	.	.	.	.	.	.	.	.	.	.	.	.	.	.
GSW2	.	.	.	.	.	.	.	.	.	.	.	.	.	.	.	.	t	.	.	.	.	.	.	.	.	.	.	.	.	.	.	.	.	.	.	.	.	.	.	.	.	.	.	.	.	.	.	.	.
SCD1	.	.	.	.	.	.	.	.	.	.	.	.	.	.	.	.	t	.	.	.	.	.	.	.	.	.	.	.	.	.	.	.	.	.	.	.	.	.	.	.	.	.	.	.	.	.	.	.	.
SCD2	.	.	.	.	.	.	.	.	.	.	.	.	.	.	.	.	t	.	.	.	.	.	.	.	.	.	.	.	.	.	.	.	.	.	.	.	.	.	.	.	.	.	.	.	.	.	.	.	.
SCD3	.	.	.	.	.	.	.	.	.	.	.	.	.	.	.	.	t	.	.	.	.	.	.	.	.	.	.	.	.	.	.	.	.	.	.	.	.	.	.	.	.	.	.	.	.	.	.	.	.
SCY1	.	.	.	.	.	.	.	.	.	.	.	.	.	.	.	.	t	.	.	.	.	.	.	.	.	.	.	.	.	.	.	.	.	.	.	.	.	.	.	.	.	.	.	.	.	.	.	.	.
SCY2	.	.	.	.	.	.	.	.	.	.	.	.	.	.	.	.	t	.	.	.	.	.	.	.	.	.	.	.	.	.	.	.	.	.	.	.	.	.	.	.	.	.	.	.	.	.	.	.	.
BJF1	t	t	t	t	t	t	a	t	a	t	c	t	a	t	a	t	c	c	t	t	t	a	t	a	t	c	t	a	t	t	t	t	t	g	g	t	t	t	a	a	t	a	t	t	t	a	t	c	t
BJF2	.	.	.	.	.	.	.	.	.	.	.	.	.	.	.	.	.	.	.	.	.	.	.	.	.	.	.	.	.	c	.	.	.	.	.	.	.	.	.	.	.	.	.	.	.	.	.	.	.
BJF3	.	.	.	.	.	.	.	.	.	.	.	.	.	.	.	.	.	.	.	.	.	.	.	.	.	.	.	.	.	.	.	.	.	.	.	.	.	.	.	.	.	.	.	.	.	.	.	.	.
SYQ1	.	.	.	.	.	.	.	.	.	.	.	.	.	.	.	.	.	.	.	.	.	.	.	.	.	.	.	.	.	.	.	.	.	.	.	.	.	.	.	.	.	.	.	.	.	.	.	.	.
SYQ2	.	.	.	.	.	.	.	.	.	.	.	.	.	.	.	.	.	.	.	.	.	.	.	.	.	.	.	.	.	.	.	.	.	.	.	.	.	.	.	.	.	.	.	.	.	.	.	.	.
SYQ3	.	.	.	.	.	.	.	.	.	.	.	.	.	.	.	.	.	.	.	.	.	.	.	.	.	.	.	.	.	.	.	.	.	.	.	.	.	.	.	.	.	.	.	.	.	.	.	.	.
SXZ1	.	.	.	.	.	.	.	.	.	.	.	.	.	.	.	.	.	.	.	.	.	.	.	.	.	.	.	.	.	.	.	.	.	.	.	.	.	.	.	.	.	.	c	.	.	.	.	.	.
SXZ2	.	.	.	.	.	.	.	.	.	.	.	.	.	.	.	.	.	.	.	.	.	.	.	.	.	.	.	.	.	.	.	.	.	.	.	.	.	.	.	.	.	.	.	.	.	.	.	.	.
SXZ3	.	.	.	.	.	.	.	.	.	.	.	.	.	.	.	.	.	.	.	.	.	.	.	.	.	.	.	.	.	.	.	.	.	.	.	.	.	.	.	.	.	.	.	.	.	.	.	.	.
GSW1	.	.	.	.	.	.	.	.	.	.	t	.	.	.	.	.	.	.	.	.	.	.	c	.	.	.	.	.	.	.	.	.	.	.	.	.	.	.	.	.	.	.	.	.	.	.	.	.	.
GSW2	.	.	c	.	.	.	.	.	.	.	t	.	.	.	.	.	.	.	.	.	.	.	c	.	.	.	.	.	.	.	.	.	.	.	.	.	.	.	.	.	.	.	.	.	.	.	.	.	.
SCD1	.	.	.	.	.	.	.	.	.	.	t	.	.	.	.	.	.	.	.	.	.	.	c	.	.	.	.	.	.	.	.	.	.	.	.	.	.	.	.	.	.	.	.	.	.	.	.	.	.
SCD2	.	.	.	.	.	.	.	.	.	.	t	.	.	.	.	.	.	.	.	.	.	.	c	.	.	.	.	.	.	.	.	.	.	.	.	.	.	.	.	.	.	.	.	.	.	.	.	.	.
SCD3	.	.	.	.	.	.	.	.	.	.	t	.	.	.	.	.	.	.	.	.	.	.	c	.	.	.	.	.	.	.	.	.	.	.	.	.	.	.	.	.	.	.	.	.	.	.	.	.	.
SCY1	.	.	.	.	.	.	.	.	.	.	t	.	.	.	.	.	.	.	.	.	.	.	c	.	.	.	.	.	.	.	.	.	.	.	.	.	.	.	.	.	.	.	.	.	.	.	.	.	.
SCY2	.	.	.	.	.	.	.	.	.	.	t	.	.	.	.	.	.	.	.	.	.	.	c	.	.	.	.	.	.	.	.	.	.	.	.	.	.	.	.	.	.	.	.	.	.	.	.	.	.
[truncated: 31 more columns]

## Sheet: NAD3
Domain: Data
BJF1	a	t	c	t	t	a	t	c	t	t	t	a	t	t	a	a	a	t	a	t	t	a	c	a	a	c	t	a	t	t	a	t	c	t	t	t	t	t	a	a	t	c	a	g	t	a	g	t	a
BJF2	.	.	.	.	.	.	.	.	.	.	.	.	.	.	.	.	.	.	.	.	.	.	.	.	.	.	.	.	.	.	.	.	.	.	.	.	.	.	.	.	.	.	.	.	c	.	.	.	.
BJF3	.	.	.	.	.	.	.	.	.	.	.	.	.	.	.	.	.	.	.	.	.	.	.	.	.	.	.	.	.	.	.	.	.	.	.	.	.	.	.	.	.	.	.	.	.	.	.	.	.
SYQ1	.	.	.	.	.	.	.	.	.	.	.	.	.	.	.	.	.	.	.	.	.	.	.	.	.	.	.	.	.	.	.	.	.	.	.	.	.	.	.	.	.	.	.	.	.	.	.	.	.
SYQ2	.	.	.	.	.	.	.	.	.	.	.	.	.	.	.	.	.	.	.	.	.	.	.	.	.	.	.	.	.	.	.	.	.	.	.	.	.	.	.	.	.	.	.	.	.	.	.	.	.
SYQ3	.	.	.	.	.	.	.	.	.	.	.	.	.	.	.	.	.	.	.	.	.	.	.	.	.	.	.	.	.	.	.	.	.	.	.	.	.	.	.	.	.	.	.	.	.	.	.	.	.
SXZ1	.	.	.	.	.	.	.	.	.	.	.	.	.	.	.	.	.	.	.	.	.	.	.	.	.	.	.	.	.	.	.	.	.	.	.	.	.	.	.	.	.	.	.	.	.	.	.	.	.
SXZ2	.	.	.	.	.	.	.	.	.	.	.	.	.	.	.	.	.	.	.	.	.	.	.	.	.	.	.	.	.	.	.	.	.	.	.	.	.	.	.	.	.	.	.	.	.	.	.	.	.
SXZ3	.	.	.	.	.	.	.	.	.	.	.	.	.	.	.	.	.	.	.	.	.	.	.	.	.	.	.	.	.	.	.	.	.	.	.	.	.	.	.	.	.	.	.	.	.	.	.	.	.
GSW1	.	.	.	.	.	.	.	.	.	.	.	.	.	.	.	.	.	.	.	.	.	.	.	.	.	.	.	.	.	c	.	.	t	.	.	.	.	.	.	.	.	.	.	.	.	.	.	.	.
GSW2	.	.	.	.	.	.	.	.	.	.	.	.	.	.	.	.	.	.	.	.	.	.	.	.	.	.	.	.	.	c	.	.	t	.	.	.	.	.	.	.	.	.	.	.	.	.	.	.	.
SCD1	.	.	.	.	.	.	.	.	.	.	.	.	.	.	.	.	.	.	.	.	.	.	.	.	.	.	.	.	.	c	.	.	t	.	.	.	.	.	.	.	.	.	.	.	.	.	.	.	.
SCD2	.	.	.	.	.	.	.	.	.	.	.	.	.	.	.	.	.	.	.	.	.	.	.	.	.	.	.	.	.	c	.	.	t	.	.	.	.	.	.	.	.	.	.	.	.	.	.	.	.
SCD3	.	.	.	.	.	.	.	.	.	.	.	.	.	.	.	.	.	.	.	.	.	.	.	.	.	.	.	.	.	c	.	.	t	.	.	.	.	.	.	.	.	.	.	.	.	.	.	.	.
SCY1	.	.	.	.	.	.	.	.	.	.	.	.	.	.	.	.	.	.	.	.	.	.	.	.	.	.	.	.	.	c	.	.	t	.	.	.	.	.	.	.	.	.	.	.	.	.	.	.	.
SCY2	.	.	.	.	.	.	.	.	.	.	.	.	.	.	.	.	.	.	.	.	.	.	.	.	.	.	.	.	.	c	.	.	t	.	.	.	.	.	.	.	.	.	.	.	.	.	.	.	.
BJF1	a	a	a	a	a	c	a	a	t	t	a	t	t	g	a	t	c	g	a	g	a	a	a	a	a	t	c	a	t	c	t	c	c	c	t	t	t	g	a	a	t	g	t	g	g	a	t	t	t
BJF2	.	.	.	.	.	.	.	.	.	.	.	.	.	.	.	.	.	.	.	.	.	.	.	.	.	.	.	.	.	.	.	.	.	.	.	.	.	.	.	.	.	.	.	.	.	.	.	.	.
BJF3	.	.	.	.	.	.	.	.	.	.	.	.	.	.	.	.	.	.	.	.	.	.	.	.	.	.	.	.	.	.	.	.	.	.	.	.	.	.	.	.	.	.	.	.	.	.	.	.	.
SYQ1	.	.	.	.	.	.	.	.	.	.	.	.	.	.	.	.	.	.	.	.	.	.	.	.	.	.	.	g	.	.	.	.	.	.	.	.	.	.	.	.	.	.	.	.	.	.	.	.	.
SYQ2	.	.	.	.	.	.	.	.	.	.	.	.	.	.	.	.	.	.	.	.	.	.	.	.	.	.	.	.	.	.	.	.	.	.	.	.	.	.	.	.	.	.	.	.	.	.	.	.	.
SYQ3	.	.	.	.	.	.	.	.	.	.	.	.	.	.	.	.	.	.	.	.	.	.	.	.	.	.	.	.	.	.	.	.	.	.	.	.	.	.	.	.	.	.	.	.	.	.	.	.	.
SXZ1	.	.	.	.	.	.	.	.	.	.	.	.	.	.	.	.	.	.	.	.	.	.	.	.	.	.	.	.	.	.	.	.	.	.	.	.	.	.	.	.	.	.	.	.	.	.	.	.	.
SXZ2	.	.	.	.	.	.	.	.	.	.	.	.	.	.	.	.	.	.	.	.	.	.	.	.	.	.	.	.	.	.	.	.	.	.	.	.	.	.	.	.	.	.	.	.	.	g	.	.	.
SXZ3	.	.	.	.	.	.	.	.	.	.	.	.	.	.	.	.	.	.	.	.	.	.	.	.	g	.	.	.	.	.	.	.	.	.	.	.	.	.	.	.	.	.	.	.	.	.	.	.	.
GSW1	.	.	.	.	.	.	.	.	.	.	.	.	.	.	.	.	.	.	.	.	.	.	.	.	.	.	.	.	.	.	.	.	.	t	.	.	.	.	.	.	.	.	.	.	.	g	.	.	.
GSW2	.	.	.	.	.	.	.	.	.	.	.	.	.	.	.	.	.	.	.	.	.	.	.	.	.	.	.	.	.	.	.	.	.	t	.	.	.	.	.	.	.	.	.	.	.	.	.	.	.
SCD1	.	.	.	.	.	.	.	.	.	.	.	.	.	.	.	.	.	.	.	.	.	.	.	.	.	.	.	.	.	.	.	.	.	t	.	.	.	.	.	.	.	.	.	.	.	.	.	.	.
SCD2	.	.	.	.	.	.	.	.	.	.	.	.	.	.	.	.	.	.	.	.	.	.	.	.	.	.	.	.	.	.	.	.	.	t	.	.	.	.	.	.	.	.	.	.	.	.	.	.	.
SCD3	.	.	.	.	.	.	.	.	.	.	.	.	.	.	.	.	.	.	.	.	.	.	.	.	.	.	.	.	.	.	.	.	.	t	.	.	.	.	.	.	.	.	.	.	.	.	.	.	.
SCY1	.	.	.	.	.	.	.	.	.	.	.	.	.	.	.	.	.	.	.	.	.	.	.	.	.	.	.	.	.	.	.	.	.	t	.	.	.	.	.	.	.	.	.	.	.	g	.	.	.
SCY2	.	.	.	.	.	.	.	.	.	.	.	.	.	.	.	.	.	.	.	.	.	.	.	.	.	.	.	.	.	.	.	.	.	t	.	.	.	.	.	.	.	.	.	.	.	g	.	.	.
BJF1	c	t	t	t	a	c	a	a	t	t	t	t	a	t	t	t	a	a	t	t	g	g	a	a	t	t	a	t	t	t	t	t	c	t	a	a	t	t	t	t	t	g	a	t	a	t	t	g	a
BJF2	.	.	.	.	.	.	.	.	.	.	.	.	.	.	.	.	.	.	.	.	.	.	.	.	.	.	.	.	.	.	.	.	.	.	.	.	.	.	.	.	.	.	.	.	.	.	.	.	.
BJF3	.	.	.	.	.	.	.	.	.	.	.	.	.	.	.	.	.	.	.	.	.	.	.	.	.	.	.	.	.	.	.	.	.	.	.	.	.	.	.	.	.	.	.	.	.	.	.	.	.
SYQ1	.	.	.	.	.	.	.	.	.	.	.	.	.	.	.	.	.	.	.	.	.	.	.	.	.	.	.	.	.	.	.	.	.	.	.	.	.	.	.	.	.	.	.	.	.	.	.	.	.
SYQ2	.	.	.	.	.	.	.	.	.	.	.	.	.	.	.	.	.	.	.	.	.	.	.	.	.	.	.	.	.	.	.	.	.	.	.	.	.	.	.	.	.	.	.	.	.	.	.	.	.
SYQ3	.	.	.	.	.	.	.	.	.	.	.	.	.	.	.	.	.	.	.	.	.	.	.	.	.	.	.	.	.	.	.	.	.	.	.	.	.	.	.	.	.	.	.	.	.	.	.	.	.
SXZ1	.	.	.	.	.	.	.	.	.	.	.	.	.	.	.	.	.	.	.	.	.	.	.	.	.	.	.	.	.	.	.	.	.	.	.	.	.	.	.	.	.	.	.	.	.	.	.	.	.
SXZ2	.	.	.	.	.	.	.	.	.	.	.	.	.	.	.	.	.	.	.	.	.	.	.	.	.	.	.	.	.	.	.	.	.	.	.	.	.	.	.	.	.	.	.	.	.	.	.	.	.
SXZ3	.	.	.	.	.	.	.	.	.	.	.	.	.	.	.	.	.	.	.	.	.	.	.	.	.	.	.	.	.	.	.	.	.	.	.	.	.	.	.	.	.	.	.	.	.	.	.	.	.
GSW1	.	.	.	.	.	.	.	.	.	.	.	.	.	.	.	.	.	.	.	.	.	.	.	.	.	.	.	.	.	.	.	.	.	.	.	.	.	.	.	.	c	.	.	.	.	.	.	.	.
GSW2	.	.	.	.	.	.	.	.	.	.	.	.	.	.	.	.	.	.	.	.	.	.	.	.	.	.	.	.	.	.	.	.	.	.	.	.	.	.	.	.	c	.	.	.	.	.	.	.	.
SCD1	.	.	.	.	.	.	.	.	.	.	.	.	.	.	.	.	.	.	.	.	.	.	.	.	.	.	.	.	.	.	.	.	.	.	.	.	.	.	.	.	c	.	.	.	.	.	.	.	.
SCD2	.	.	.	.	.	.	.	.	.	.	.	.	.	.	.	.	.	.	.	.	.	.	.	.	.	.	.	.	.	.	.	.	.	.	.	.	.	.	.	.	c	.	.	.	.	.	.	.	.
SCD3	.	.	.	.	.	.	.	.	.	.	.	.	.	.	.	.	.	.	.	.	.	.	.	.	.	.	.	.	.	.	.	.	.	.	.	.	.	.	.	.	c	.	.	.	.	.	.	.	.
SCY1	.	.	.	.	.	.	.	.	.	.	.	.	.	.	.	.	.	.	.	.	.	.	.	.	.	.	.	.	.	.	.	.	.	.	.	.	.	.	.	.	c	.	.	.	.	.	.	.	.
SCY2	.	.	.	.	.	.	.	.	.	.	.	.	.	.	.	.	.	.	.	.	.	.	.	.	.	.	.	.	.	.	.	.	.	.	.	.	.	.	.	.	c	.	.	.	.	.	.	.	.
BJF1	t	t	t	c	a	a	a	t	t	t	c	a	a	a	t	a	t	t	t	t	t	t	c	c	t	g	a	c	t	a	a	t	c	a	c	t	a	g	a	c	t	a	c	t	a	t	t	t	t
BJF2	.	.	.	.	.	.	.	.	.	.	.	.	.	.	.	.	.	.	.	.	.	.	.	.	.	.	.	t	.	.	.	c	.	.	.	.	.	.	.	.	.	.	.	.	g	.	.	.	.
BJF3	.	.	.	.	.	.	.	.	.	.	.	.	.	.	.	.	.	.	.	.	.	.	.	.	.	.	.	.	.	.	.	.	.	.	.	.	.	.	.	.	.	.	.	.	.	.	.	.	.
SYQ1	.	.	.	.	.	.	.	.	.	.	.	.	.	.	.	.	.	.	.	.	.	.	.	.	.	.	.	t	.	.	.	.	t	.	.	.	.	.	.	.	.	.	.	.	.	.	.	.	.
SYQ2	.	.	.	.	.	.	.	.	.	.	.	.	.	.	.	.	.	.	.	.	.	.	.	.	.	.	.	.	.	.	.	.	.	.	.	.	.	.	.	.	.	.	.	.	.	.	.	.	.
SYQ3	.	.	.	.	.	.	.	.	.	.	.	.	.	.	.	.	.	.	.	.	.	.	.	.	.	.	.	.	.	.	.	.	.	.	.	.	.	.	.	.	.	.	.	.	.	.	.	.	.
SXZ1	.	.	.	.	.	.	.	.	.	.	.	.	.	.	.	.	.	.	.	.	.	.	.	.	.	.	.	.	.	g	.	.	.	.	.	.	.	.	.	.	.	.	.	.	.	.	.	.	.
SXZ2	.	.	.	.	.	.	.	.	.	.	.	.	.	.	.	.	.	.	.	.	.	.	.	.	.	.	.	.	.	.	.	.	.	.	.	.	.	.	.	.	.	.	.	.	.	.	.	.	.
SXZ3	.	.	.	.	.	.	.	.	.	.	.	.	.	.	.	.	.	.	.	.	.	.	.	.	.	.	.	t	.	.	.	.	.	.	.	.	.	.	.	.	.	.	.	.	.	.	.	.	.
GSW1	.	.	.	.	.	.	.	.	.	.	.	.	.	.	.	.	.	.	.	.	.	c	.	t	.	.	.	t	.	.	.	.	a	.	.	.	.	.	.	.	.	g	.	.	.	.	.	.	.
GSW2	.	.	.	.	.	.	.	.	.	.	.	.	.	.	.	.	.	.	.	.	.	c	.	t	.	.	.	t	.	.	.	.	a	.	.	.	.	.	.	.	.	g	.	.	.	.	.	.	.
SCD1	.	.	.	.	.	.	.	.	.	.	.	.	.	.	.	.	.	.	.	.	.	c	.	t	.	.	.	t	.	.	.	.	a	.	.	.	.	.	.	.	.	g	.	.	.	.	.	.	.
SCD2	.	.	.	.	.	.	.	.	.	.	.	.	.	.	.	.	.	.	.	.	.	c	.	t	.	.	.	t	.	.	.	.	a	.	.	.	.	.	.	.	.	.	.	.	.	.	.	.	.
SCD3	.	.	.	.	.	.	.	.	.	.	.	.	.	.	.	.	.	.	.	.	.	c	.	t	.	.	.	t	.	.	.	.	a	.	.	.	.	.	.	.	.	.	.	.	.	.	.	.	.
SCY1	.	.	.	.	.	.	.	.	.	.	.	.	.	.	.	.	.	.	.	.	.	c	.	t	.	.	.	t	.	.	.	.	a	.	.	.	.	.	.	.	.	g	.	.	.	.	.	.	.
SCY2	.	.	.	.	.	.	.	.	.	.	.	.	.	.	.	.	.	.	.	.	.	c	.	t	.	.	.	t	.	.	.	.	a	.	.	.	.	.	.	.	.	g	.	.	.	.	.	.	.
BJF1	a	t	g	a	t	a	t	c	a	a	g	g	a	g	c	t	t	t	a	a	a	t	t	g	a	t	c	a	a	t	t	t	a	a
BJF2	.	.	.	.	.	.	.	.	.	.	.	.	.	.	.	.	.	.	.	.	.	.	.	.	.	.	.	.	.	.	.	.	.	.
BJF3	.	.	.	.	.	.	.	.	.	.	.	.	.	.	.	.	.	.	.	.	.	.	.	.	.	.	.	.	.	.	.	.	.	.
SYQ1	.	.	.	.	.	.	.	.	.	.	.	.	g	.	.	.	.	.	.	.	.	.	.	.	.	.	.	.	.	.	.	.	.	.
SYQ2	.	.	.	.	.	.	.	.	.	.	.	.	.	.	.	.	.	.	.	.	.	.	.	.	.	.	.	.	.	.	.	.	.	.
SYQ3	.	.	.	.	.	.	.	.	.	.	.	.	.	.	.	.	.	.	.	.	.	.	.	.	.	.	.	.	.	.	.	.	.	.
SXZ1	.	.	.	.	.	.	.	.	.	.	.	.	.	.	.	.	.	.	.	.	.	.	.	.	.	.	.	.	.	.	.	.	.	.
SXZ2	.	.	.	.	.	.	.	.	.	.	.	.	.	.	.	.	.	.	.	.	.	.	.	.	.	.	.	.	.	.	.	.	.	.
SXZ3	.	.	.	.	.	.	.	.	.	.	.	.	.	.	.	.	.	.	.	.	.	.	.	.	.	.	.	.	.	.	.	.	.	.
GSW1	.	.	.	.	.	.	.	.	.	.	.	.	.	.	.	.	.	.	.	.	.	.	.	.	.	.	.	.	.	.	.	.	.	.
GSW2	.	.	.	.	.	.	.	.	.	.	.	.	.	.	.	.	.	.	.	.	.	.	.	.	.	.	.	.	.	.	.	.	.	.
SCD1	.	.	.	.	.	.	.	.	.	.	.	.	.	.	.	.	.	.	.	.	.	.	.	.	.	.	.	.	.	.	.	.	.	.
SCD2	.	.	.	.	.	.	.	.	.	.	.	.	.	.	.	.	.	.	.	.	.	.	.	.	.	.	.	.	.	.	.	.	.	.
SCD3	.	.	.	.	.	.	.	.	.	.	.	.	.	.	.	.	.	.	.	.	.	.	.	.	.	.	.	.	.	.	.	.	.	.
SCY1	.	.	.	.	.	.	.	.	.	.	.	.	.	.	.	.	.	.	.	.	.	.	.	.	.	.	.	.	.	.	.	.	.	.
SCY2	.	.	.	.	.	.	.	.	.	.	.	.	.	.	.	.	.	.	.	.	.	.	.	.	.	.	.	.	.	.	.	.	.	.
[truncated: 31 more columns]

## Sheet: ND4
Domain: Data
BJF1	a	t	g	t	t	a	a	a	a	t	t	a	t	t	a	t	t	a	t	t	t	a	t	a	t	t	a	t	t	t	t	t	a	a	t	a	t	t	a	t	t	a	t	g	t	t	t	t	a
BJF2	.	.	.	.	.	.	.	.	.	.	.	.	.	.	.	.	.	.	.	.	.	.	.	.	.	.	.	.	.	.	.	.	.	.	.	.	.	.	.	.	.	.	.	.	.	.	.	.	.
BJF3	.	.	.	.	.	.	.	.	.	.	.	.	.	.	.	.	.	.	.	.	.	.	.	.	.	.	.	.	.	.	.	.	.	.	.	.	.	.	.	.	.	.	.	.	.	.	.	.	.
SYQ1	.	.	.	.	.	.	.	.	.	.	.	.	.	.	.	.	.	.	.	.	.	.	.	.	.	.	.	.	.	.	.	.	.	.	.	.	.	.	.	.	.	.	.	.	.	.	.	.	.
SYQ2	.	.	.	.	.	.	.	.	.	.	.	.	.	.	.	.	.	.	.	.	.	.	.	.	.	.	.	.	.	.	.	.	.	.	.	.	.	.	.	.	.	.	.	.	.	.	.	.	.
SYQ3	.	.	.	.	.	.	.	.	.	.	.	.	.	.	.	.	.	.	.	.	.	.	.	.	.	.	.	.	.	.	.	.	.	.	.	.	.	.	.	.	.	.	.	.	.	.	.	.	.
SXZ1	.	.	.	.	.	.	.	.	.	.	.	.	.	.	.	.	.	.	.	.	.	.	.	.	.	.	.	.	.	.	.	.	.	.	.	.	.	.	.	.	.	.	.	.	.	.	.	.	.
SXZ2	.	.	.	.	.	.	.	.	.	.	.	.	.	.	.	.	.	.	.	.	.	.	.	.	.	.	.	.	.	.	.	.	.	.	.	.	.	.	.	.	.	.	.	.	.	.	.	.	.
SXZ3	.	.	.	.	.	.	.	.	.	.	.	.	.	.	.	.	.	.	.	.	.	.	.	.	.	.	.	.	.	.	.	.	.	.	.	.	.	.	.	.	.	.	.	.	.	.	.	.	.
GSW1	.	.	.	.	.	.	.	.	.	.	.	.	.	.	.	.	.	.	.	.	.	.	.	.	.	.	.	.	.	.	.	.	.	.	.	.	.	.	.	.	.	.	.	.	.	.	.	.	.
GSW2	.	.	.	.	.	.	.	.	.	.	.	.	.	.	.	.	.	.	.	.	.	.	.	.	.	.	.	.	.	.	.	.	.	.	.	.	.	.	.	.	.	.	.	.	.	.	.	.	.
SCD1	.	.	.	.	.	.	.	.	.	.	.	.	.	.	.	.	.	.	.	.	.	.	.	.	.	.	.	.	.	.	.	.	.	.	.	.	.	.	.	.	.	.	.	.	.	.	.	.	.
SCD2	.	.	.	.	.	.	.	.	.	.	.	.	.	.	.	.	.	.	.	.	.	.	.	.	.	.	.	.	.	.	.	.	.	.	.	.	.	.	.	.	.	.	.	.	.	.	.	.	.
SCD3	.	.	.	.	.	.	.	.	.	.	.	.	.	.	.	.	.	.	.	.	.	.	.	.	.	.	.	.	.	.	.	.	.	.	.	.	.	.	.	.	.	.	.	.	.	.	.	.	.
SCY1	.	.	.	.	.	.	.	.	.	.	.	.	.	.	.	.	.	.	.	.	.	.	.	.	.	.	.	.	.	.	.	.	.	.	.	.	.	.	.	.	.	.	.	.	.	.	.	.	.
SCY2	.	.	.	.	.	.	.	.	.	.	.	.	.	.	.	.	.	.	.	.	.	.	.	.	.	.	.	.	.	.	.	.	.	.	.	.	.	.	.	.	.	.	.	.	.	.	.	.	.
BJF1	a	t	t	a	t	t	t	t	t	a	g	g	g	a	t	a	t	t	t	t	t	a	t	t	t	a	t	a	t	t	t	g	a	t	t	t	t	a	t	a	a	a	g	g	g	g	t	t	t
BJF2	.	.	.	.	.	.	.	.	.	.	.	.	a	.	.	.	.	.	.	.	.	.	.	.	.	.	.	.	.	.	.	.	.	.	.	.	.	.	.	.	.	.	.	.	.	.	.	.	.
BJF3	.	.	.	.	.	.	.	.	.	.	.	.	.	.	.	.	.	.	.	.	.	.	.	.	.	.	.	.	.	.	.	.	.	.	.	.	.	.	.	.	.	.	.	.	.	.	.	.	.
SYQ1	.	.	.	.	.	.	.	.	.	.	.	.	a	.	.	.	.	.	.	.	.	.	.	.	.	.	.	.	.	.	.	.	.	.	.	.	.	.	.	.	.	.	.	.	.	a	.	.	.
SYQ2	.	.	.	.	.	.	.	.	.	.	.	.	.	.	.	.	.	.	.	.	.	.	.	.	.	.	.	.	.	.	.	.	.	.	.	.	.	.	.	.	.	.	.	.	.	.	.	.	.
SYQ3	.	.	.	.	.	.	.	.	.	.	.	.	.	.	.	.	.	.	.	.	.	.	.	.	.	.	.	.	.	.	.	.	.	.	.	.	.	.	.	.	.	.	.	.	.	.	.	.	.
SXZ1	.	.	.	.	.	.	.	.	.	.	.	.	.	.	.	.	.	.	.	.	.	.	.	.	.	.	.	.	.	.	.	.	.	.	.	.	.	.	.	.	.	.	.	.	.	.	.	.	.
SXZ2	.	.	.	.	.	.	.	.	.	.	.	.	.	.	.	.	.	.	.	.	.	.	.	.	.	.	.	.	.	.	.	.	.	.	.	.	.	.	.	.	.	.	.	.	.	.	.	.	.
SXZ3	.	.	.	.	.	.	.	.	.	.	.	.	a	.	.	.	.	.	.	.	.	.	.	.	.	.	.	.	.	.	.	.	.	.	.	.	.	.	.	.	.	.	.	.	.	a	.	.	.
GSW1	.	.	.	.	.	.	.	.	.	.	.	.	a	.	.	.	.	.	.	.	.	.	.	.	.	.	.	.	.	.	.	.	.	.	.	.	.	.	.	.	.	.	.	.	.	a	.	.	.
GSW2	.	.	.	.	.	.	.	.	.	.	.	.	a	.	.	.	.	.	.	.	.	.	.	.	.	.	.	.	.	.	.	.	.	.	.	.	.	.	.	.	.	.	.	.	.	a	.	.	.
SCD1	.	.	.	.	.	.	.	.	.	.	.	.	a	.	.	.	.	.	.	.	.	.	.	.	.	.	.	.	.	.	.	.	.	.	.	.	.	.	.	.	.	.	.	.	.	a	.	.	.
SCD2	.	.	.	.	.	.	.	.	.	.	.	.	a	.	.	.	.	.	.	.	.	.	.	.	.	.	.	.	.	.	.	.	.	.	.	.	.	.	.	.	.	.	.	.	.	a	.	.	.
SCD3	.	.	.	.	.	.	.	.	.	.	.	.	a	.	.	.	.	.	.	.	.	.	.	.	.	.	.	.	.	.	.	.	.	.	.	.	.	.	.	.	.	.	.	.	.	a	.	.	.
SCY1	.	.	.	.	.	.	.	.	.	.	.	.	a	.	.	.	.	.	.	.	.	.	.	.	.	.	.	.	.	.	.	.	.	.	.	.	.	.	.	.	.	.	.	.	.	a	.	.	.
SCY2	.	.	.	.	.	.	.	.	.	.	.	.	a	.	.	.	.	.	.	.	.	.	.	.	.	.	.	.	.	.	.	.	.	.	.	.	.	.	.	.	.	.	.	.	.	a	.	.	.
BJF1	t	a	g	a	t	t	a	t	t	t	a	t	c	a	t	a	t	g	g	g	t	t	a	g	t	a	t	t	a	t	t	a	a	g	a	a	t	t	t	g	a	a	t	t	t	t	a	g	g
BJF2	.	.	.	.	.	.	.	.	.	.	.	.	.	.	.	.	.	.	.	.	.	.	.	.	.	g	.	.	.	.	.	.	.	.	.	.	.	.	.	.	g	.	.	.	.	.	.	.	.
BJF3	.	.	.	.	.	.	.	.	.	.	.	.	.	.	.	.	.	.	.	.	.	.	.	.	.	.	.	.	.	.	.	.	.	.	.	.	.	.	.	.	.	.	.	.	.	.	.	.	.
SYQ1	.	.	.	.	.	.	.	.	.	.	.	.	.	.	.	.	.	.	.	.	.	.	.	.	.	.	.	.	.	.	.	.	.	.	.	.	.	.	.	.	.	.	.	.	.	.	.	.	.
SYQ2	.	.	.	.	.	.	.	.	.	.	.	.	.	.	.	.	.	.	.	.	.	.	.	.	.	.	.	.	.	.	.	.	.	.	.	.	.	.	.	.	.	.	.	.	.	.	.	.	.
SYQ3	.	.	.	.	.	.	.	.	.	.	.	.	.	.	.	.	.	.	.	.	.	.	.	.	.	.	.	.	.	.	.	.	.	.	.	.	.	.	.	.	.	.	.	.	.	.	.	.	.
SXZ1	.	.	.	.	.	.	.	.	.	.	.	.	.	.	.	.	.	.	.	.	.	.	.	.	.	.	.	.	.	.	.	.	.	.	.	.	.	.	.	.	.	.	.	.	.	.	.	.	.
SXZ2	.	.	.	.	.	.	.	.	.	.	.	.	.	.	.	.	.	.	.	.	.	.	.	.	.	.	.	.	.	.	.	.	.	.	.	.	.	.	.	.	.	.	.	.	.	.	.	.	.
SXZ3	.	.	.	.	.	.	.	.	.	.	.	.	.	.	.	.	.	.	.	.	.	.	.	.	.	.	.	.	.	.	.	.	.	.	.	.	.	.	.	.	.	.	.	.	.	.	.	.	.
GSW1	.	.	.	.	.	.	.	.	.	.	.	.	.	.	.	.	.	.	.	a	.	.	.	.	.	.	.	.	.	.	.	.	.	.	.	.	.	.	.	.	.	.	.	.	.	.	.	.	.
GSW2	.	.	.	.	.	.	.	.	.	.	.	.	.	.	.	.	.	.	.	a	.	.	.	.	.	.	.	.	.	.	.	.	.	.	.	.	.	.	.	.	.	.	.	.	.	.	.	.	.
SCD1	.	.	.	.	.	.	.	.	.	.	.	.	.	.	.	.	.	.	.	a	.	.	.	.	.	.	.	.	.	.	.	.	.	.	.	.	.	.	.	.	.	.	.	.	.	.	.	.	.
SCD2	.	.	.	.	.	.	.	.	.	.	.	.	.	g	.	.	.	.	.	a	.	.	.	.	.	.	.	.	.	.	.	.	.	.	.	.	.	.	.	.	.	.	.	.	.	.	.	.	.
SCD3	.	.	.	.	.	.	.	.	.	.	.	.	.	.	.	.	.	.	.	a	.	.	.	.	.	.	.	.	.	.	.	.	.	.	.	.	.	.	.	.	.	.	.	.	.	.	.	.	.
SCY1	.	.	.	.	.	.	.	.	.	.	.	.	.	.	.	.	.	.	.	a	.	.	.	.	.	.	.	.	.	.	.	.	.	.	.	.	.	.	.	.	.	.	.	.	.	.	.	.	.
SCY2	.	.	.	.	.	.	.	.	.	.	.	.	.	.	.	.	.	.	.	a	.	.	.	.	.	.	.	.	.	.	.	.	.	.	.	.	.	.	.	.	.	.	.	.	.	.	.	.	.
BJF1	a	t	t	t	t	a	a	a	t	a	a	g	c	a	a	g	t	a	a	a	a	t	t	a	t	t	t	a	t	a	t	t	a	t	t	a	t	t	a	t	t	a	t	t	a	t	t	a	t
BJF2	.	.	.	.	.	.	.	.	.	.	.	a	.	.	.	.	.	.	.	.	.	.	.	.	.	.	.	.	.	.	.	.	.	.	.	.	.	.	.	.	.	.	.	.	.	.	.	.	.
BJF3	.	.	.	.	.	.	.	.	.	.	.	.	.	.	.	.	.	.	.	.	.	.	.	.	.	.	.	.	.	.	.	.	.	.	.	.	.	.	.	.	.	.	.	.	.	.	.	.	.
SYQ1	.	.	.	.	.	.	.	.	.	.	.	.	.	.	.	.	.	.	.	.	.	.	.	.	.	.	.	.	.	.	.	.	.	.	.	.	.	.	.	.	.	.	.	.	.	.	.	.	.
SYQ2	.	.	.	.	.	.	.	.	.	.	.	.	.	.	.	.	.	.	.	.	.	.	.	.	.	.	.	.	.	.	.	.	.	.	.	.	.	.	.	.	.	.	.	.	.	.	.	.	.
SYQ3	.	.	.	.	.	.	.	.	.	.	.	.	.	.	.	.	.	.	.	.	.	.	.	.	.	.	.	.	.	.	.	.	.	.	.	.	.	.	.	.	.	.	.	.	.	.	.	.	.
SXZ1	.	.	.	.	.	.	.	.	.	.	.	.	.	.	.	.	.	.	.	.	.	.	.	.	.	.	.	.	.	.	.	.	.	.	.	.	.	.	.	.	.	.	.	.	.	.	.	.	.
SXZ2	.	.	.	.	.	.	.	.	.	.	.	.	.	.	.	.	.	.	.	.	.	.	.	.	.	.	.	.	.	.	.	.	.	.	.	.	.	.	.	.	.	.	.	.	.	.	.	.	.
SXZ3	.	.	.	.	.	.	.	.	.	.	.	.	.	.	.	.	.	.	.	.	.	.	.	.	.	.	.	.	.	.	.	.	.	.	.	.	.	.	.	.	.	.	.	.	.	.	.	.	.
GSW1	.	.	.	.	.	.	.	.	.	.	.	.	.	.	.	.	.	.	.	.	.	.	.	.	.	.	.	.	.	.	.	.	.	.	.	.	.	.	.	.	.	.	.	.	.	.	.	.	.
GSW2	.	.	.	.	.	.	.	.	.	.	.	.	.	.	.	.	.	.	.	.	.	.	.	.	.	.	.	.	.	.	.	.	.	.	.	.	.	.	.	.	.	.	.	.	.	.	.	.	.
SCD1	.	.	.	.	.	.	.	.	.	.	.	.	.	.	.	.	.	.	.	.	.	.	.	.	.	.	.	.	.	.	.	.	.	.	.	.	.	.	.	.	.	.	.	.	.	.	.	.	.
SCD2	.	.	.	.	.	.	.	.	.	.	.	.	.	.	.	.	.	.	.	.	.	.	.	.	.	.	.	.	.	.	.	.	.	.	.	.	.	.	.	.	.	.	.	.	.	.	.	.	.
SCD3	.	.	.	.	.	.	.	.	.	.	.	.	.	.	.	.	.	.	.	.	.	.	.	.	.	.	.	.	.	.	.	.	.	.	.	.	.	.	.	.	.	.	.	.	.	.	.	.	.
SCY1	.	.	.	.	.	.	.	.	.	.	.	.	.	.	.	.	.	.	.	.	.	.	.	.	.	.	.	.	.	.	.	.	.	.	.	.	.	.	.	.	.	.	.	.	.	.	.	.	.
SCY2	.	.	.	.	.	.	.	.	.	.	.	.	.	.	.	.	.	.	.	.	.	.	.	.	.	.	.	.	.	.	.	.	.	.	.	.	.	.	.	.	.	.	.	.	.	.	.	.	.
BJF1	t	a	a	t	a	t	t	t	t	t	a	t	a	t	t	t	t	a	t	t	t	a	t	t	t	t	t	t	g	a	a	a	g	a	a	g	a	t	t	a	a	t	t	c	c	t	a	c	t
BJF2	.	.	.	.	.	.	.	.	.	.	.	.	.	.	.	.	.	.	.	.	.	.	.	.	.	.	.	.	.	.	.	.	.	.	.	.	.	.	.	.	.	.	.	.	.	.	.	.	.
BJF3	.	.	.	.	.	.	.	.	.	.	.	.	.	.	.	.	.	.	.	.	.	.	.	.	.	.	.	.	.	.	.	.	.	.	.	.	.	.	.	.	.	.	.	.	.	.	.	.	.
SYQ1	.	.	.	.	.	.	c	.	.	.	.	.	.	.	.	.	.	.	.	.	.	.	.	.	.	.	.	.	.	.	.	.	.	.	.	.	.	.	.	.	.	.	.	.	.	.	.	.	.
SYQ2	.	.	.	.	.	.	.	.	.	.	.	.	.	.	.	.	.	.	.	.	.	.	.	.	.	.	.	.	.	.	.	.	.	.	.	.	.	.	.	.	.	.	.	.	.	.	.	.	.
SYQ3	.	.	.	.	.	.	.	.	.	.	.	.	.	.	.	.	.	.	.	.	.	.	.	.	.	.	.	.	.	.	.	.	.	.	.	.	.	.	.	.	.	.	.	.	.	.	.	.	.
SXZ1	.	.	.	.	.	.	.	.	.	.	.	.	.	.	.	.	.	.	.	.	.	.	.	.	.	.	.	.	.	.	.	.	.	.	.	.	.	.	.	.	.	.	.	.	.	.	.	.	.
SXZ2	.	.	.	.	.	.	.	.	.	.	.	.	.	.	.	.	.	.	.	.	.	.	.	.	.	.	.	.	.	.	.	.	.	.	.	.	.	.	.	.	.	.	.	.	.	.	.	.	.
SXZ3	.	.	.	.	.	.	.	.	.	.	.	.	.	.	.	.	.	.	.	.	.	.	.	.	.	.	.	.	.	.	.	.	.	.	.	.	.	.	.	.	.	.	.	.	.	.	.	.	.
GSW1	.	.	.	.	.	.	.	.	.	.	.	.	.	.	.	.	.	.	.	.	.	.	.	.	.	.	.	.	.	.	.	.	.	.	.	.	.	.	.	.	.	.	.	.	.	.	.	.	.
GSW2	.	.	.	.	.	.	.	.	.	.	.	.	.	.	.	.	.	.	.	.	.	.	.	.	.	.	.	.	.	.	.	.	.	.	.	.	.	.	.	.	.	.	.	.	.	.	.	.	.
SCD1	.	.	.	.	.	.	.	.	.	.	.	.	.	.	.	.	.	.	.	.	.	.	.	.	.	.	.	.	.	.	.	.	.	.	.	.	.	.	.	.	.	.	.	.	.	.	.	.	.
SCD2	.	.	.	.	.	.	.	.	.	.	.	.	.	.	.	.	.	.	.	.	.	.	.	.	.	.	.	.	.	.	.	.	.	.	.	.	.	.	.	.	.	.	.	.	.	.	.	.	.
SCD3	.	.	.	.	.	.	.	.	.	.	.	.	.	.	.	.	.	.	.	.	.	.	.	.	.	.	.	.	.	.	.	.	.	.	.	.	.	.	.	.	.	.	.	.	.	.	.	.	.
SCY1	.	.	.	.	.	.	.	.	.	.	.	.	.	.	.	.	.	.	.	.	.	.	.	.	.	.	.	.	.	.	.	.	.	.	.	.	.	.	.	.	.	.	.	.	.	.	.	.	.
SCY2	.	.	.	.	.	.	.	.	.	.	.	.	.	.	.	.	.	.	.	.	.	.	.	.	.	.	.	.	.	.	.	.	.	.	.	.	.	.	.	.	.	.	.	.	.	.	.	.	.
BJF1	c	a	g	a	g	c	g	a	t	t	a	c	a	a	g	c	a	g	g	t	a	t	t	t	a	t	t	t	a	t	t	a	t	t	t	t	a	t	a	c	t	t	t	a	t	t	a	g	c
BJF2	.	.	.	.	.	.	.	.	.	.	.	.	.	.	.	.	.	.	.	.	.	.	.	.	.	.	.	.	.	.	.	.	.	.	.	.	.	.	.	.	.	.	.	.	.	.	.	.	.
BJF3	.	.	.	.	.	.	.	.	.	.	.	.	.	.	.	.	.	.	.	.	.	.	.	.	.	.	.	.	.	.	.	.	.	.	.	.	.	.	.	.	.	.	.	.	.	.	.	.	.
SYQ1	.	.	.	.	.	.	.	.	.	.	.	.	.	.	.	.	g	.	.	.	.	.	.	.	.	.	.	.	.	.	.	.	.	.	.	.	.	.	.	.	.	.	.	.	.	.	.	.	.
SYQ2	.	.	.	.	.	.	.	.	.	.	.	.	.	.	.	.	.	.	.	.	.	.	.	.	.	.	.	.	.	.	.	.	.	.	.	.	.	.	.	.	.	.	.	.	.	.	.	.	.
SYQ3	.	.	.	.	.	.	.	.	.	.	.	.	.	.	.	.	.	.	.	.	.	.	.	.	.	.	.	.	.	.	.	.	.	.	.	.	.	.	.	.	.	.	.	.	.	.	.	.	.
SXZ1	.	.	.	.	.	.	.	.	.	.	.	.	.	.	.	.	.	.	.	.	.	.	.	.	.	.	.	.	.	.	.	.	.	.	.	.	.	.	.	.	.	.	.	.	.	.	.	.	.
SXZ2	.	.	.	.	.	.	.	.	.	.	.	.	.	.	.	.	.	.	.	.	.	.	.	.	.	.	.	.	.	.	.	.	.	.	.	.	.	.	.	.	.	.	.	.	.	.	.	.	.
SXZ3	.	.	.	.	.	.	.	.	.	.	.	.	.	.	.	.	.	.	.	.	.	.	.	.	.	.	.	.	.	.	.	.	.	.	.	.	.	.	.	.	.	.	.	.	.	.	.	.	.
GSW1	.	.	.	.	.	.	.	.	.	.	.	.	.	.	.	.	.	.	.	.	.	.	.	.	.	c	.	.	.	.	.	.	.	.	.	.	.	.	.	.	a	.	.	.	.	.	.	.	.
GSW2	.	.	.	.	.	.	.	.	.	.	.	.	.	.	.	.	.	.	.	.	.	.	.	.	.	c	.	.	.	.	.	.	.	.	.	.	.	.	.	.	a	.	.	.	.	.	.	.	.
SCD1	.	.	.	.	.	.	.	.	.	.	.	.	.	.	.	.	.	.	.	.	.	.	.	.	.	c	.	.	.	.	.	.	.	.	.	.	.	.	.	.	a	.	.	.	.	.	.	.	.
SCD2	.	.	.	.	.	.	.	.	.	.	.	.	.	.	.	.	.	.	.	.	.	.	.	.	.	c	.	.	.	.	.	.	.	.	.	.	.	.	.	.	a	.	.	.	.	.	.	.	.
SCD3	.	.	.	.	.	.	.	.	.	.	.	.	.	.	.	.	.	.	.	.	.	.	.	.	.	c	.	.	.	.	.	.	.	.	.	.	.	.	.	.	a	.	.	.	.	.	.	.	.
SCY1	.	.	.	.	.	.	.	.	.	.	.	.	.	.	.	.	.	.	.	.	.	.	.	.	.	c	.	.	.	.	.	.	.	.	.	.	.	.	.	.	a	.	.	.	.	.	.	.	.
SCY2	.	.	.	.	.	.	.	.	.	.	.	.	.	.	.	.	.	.	.	.	.	.	.	.	.	c	.	.	.	.	.	.	.	.	.	.	.	.	.	.	a	.	.	.	.	.	.	.	.
BJF1	t	t	a	t	a	t	a	t	a	g	t	t	t	t	a	g	g	t	t	c	t	t	t	a	g	a	c	t	a	t	t	a	t	t	t	t	t	a	t	a	a	t	a	t	a	a	a	t	c
BJF2	.	.	.	.	.	.	.	.	.	t	.	.	.	.	.	.	.	.	.	.	.	.	.	.	.	.	t	.	.	.	.	.	.	.	.	.	.	.	.	.	.	.	.	.	.	.	.	.	g
BJF3	.	.	.	.	.	.	.	.	.	.	.	.	.	.	.	.	.	.	.	.	.	.	.	.	.	.	.	.	.	.	.	.	.	.	.	.	.	.	.	.	.	.	.	.	.	.	.	.	.
SYQ1	.	.	.	.	.	.	.	.	.	.	.	.	.	.	.	.	.	a	.	.	.	.	.	.	.	.	t	.	.	.	.	.	.	.	.	.	.	.	.	.	.	.	.	.	.	.	.	.	g
SYQ2	.	.	.	.	.	.	.	.	.	.	.	.	.	.	.	.	.	.	.	.	.	.	.	.	.	.	.	.	.	.	.	.	.	.	.	.	.	.	.	.	.	.	.	.	.	.	.	.	.
SYQ3	.	.	.	.	.	.	.	.	.	.	.	.	.	.	.	.	.	.	.	.	.	.	.	.	.	.	.	.	.	.	.	.	.	.	.	.	.	.	.	.	.	.	.	.	.	.	.	.	.
SXZ1	.	.	.	.	.	c	.	.	.	.	.	.	.	.	.	.	.	.	.	.	.	.	.	.	.	.	.	.	.	.	.	.	.	.	.	.	.	.	.	.	.	.	.	.	.	.	.	.	a
SXZ2	.	.	.	.	.	.	.	.	.	.	.	.	.	.	.	.	.	.	.	.	.	.	.	.	.	.	.	.	.	.	.	.	.	.	.	.	.	.	.	.	.	.	.	.	.	.	.	.	a
SXZ3	.	.	.	.	.	.	.	.	.	.	.	.	.	.	.	.	.	.	.	.	.	.	.	.	.	.	t	.	.	.	.	.	.	.	.	.	.	.	.	.	.	.	.	.	.	.	.	.	g
GSW1	.	.	.	.	.	.	.	.	.	.	.	.	.	.	.	.	.	a	.	.	.	.	.	.	.	.	t	.	.	.	.	.	.	.	.	.	.	.	.	.	.	.	.	.	.	.	.	.	g
GSW2	.	.	.	.	.	.	.	.	.	.	.	.	.	.	.	.	.	a	.	.	.	.	.	.	.	.	t	.	.	.	.	.	.	.	.	.	.	.	.	.	.	.	.	.	.	.	.	.	g
SCD1	.	.	.	.	.	.	.	.	.	.	.	.	.	.	.	.	.	a	.	.	.	.	.	.	.	.	t	.	.	.	.	.	.	.	.	.	.	.	.	.	.	.	.	.	.	.	.	.	g
SCD2	.	.	.	.	.	.	.	.	.	.	.	.	.	.	.	.	.	g	.	.	.	.	.	.	.	.	t	.	.	.	.	.	.	.	.	.	.	.	.	.	.	.	.	.	.	.	.	.	g
SCD3	.	.	.	.	.	.	.	.	.	.	.	.	.	.	.	.	.	a	.	.	.	.	.	.	.	.	t	.	.	.	.	.	.	.	.	.	.	.	.	.	.	.	.	.	.	.	.	.	g
SCY1	.	.	.	.	.	.	.	.	.	.	.	.	.	.	.	.	.	a	.	.	.	.	.	.	.	.	t	.	.	.	.	.	.	.	.	.	.	.	.	.	.	.	.	.	.	.	.	.	g
SCY2	.	.	.	.	.	.	.	.	.	.	.	.	.	.	.	.	.	a	.	.	.	.	.	.	.	.	t	.	.	.	.	.	.	.	.	.	.	.	.	.	.	.	.	.	.	.	.	.	g
BJF1	a	a	t	t	t	t	a	g	c	t	t	t	t	t	t	a	g	t	a	a	a	a	a	t	a	c	c	t	a	t	a	t	t	t	a	t	t	g	t	g	c	a	t	c	t	a	t	g	a
BJF2	.	.	.	.	.	.	.	.	.	.	.	.	.	.	.	.	.	.	.	.	.	.	.	.	.	.	.	.	.	.	.	.	.	.	.	.	.	.	.	.	.	.	.	t	.	.	.	.	.
BJF3	.	.	.	.	.	.	.	.	.	.	.	.	.	.	.	.	.	.	.	.	.	.	.	.	.	.	.	.	.	.	.	.	.	.	.	.	.	.	.	.	.	.	.	.	.	.	.	.	.
SYQ1	.	.	.	.	.	.	.	.	.	.	.	.	.	.	.	.	.	.	.	.	.	.	.	.	.	.	.	.	.	.	.	.	.	.	.	.	c	.	.	.	.	.	.	t	.	.	.	.	.
SYQ2	.	.	.	.	.	.	.	.	.	.	.	.	.	.	.	.	.	.	.	.	.	.	.	.	.	.	.	.	.	.	.	.	.	.	.	.	.	.	.	.	.	.	.	.	.	.	.	.	.
SYQ3	.	.	.	.	.	.	.	.	.	.	.	.	.	.	.	.	.	.	.	.	.	.	.	.	.	.	.	.	.	.	.	.	.	.	.	.	.	.	.	.	.	.	.	.	.	.	.	.	.
SXZ1	.	.	.	.	.	.	.	.	.	.	.	.	.	.	.	.	.	.	.	.	.	.	.	.	.	.	.	.	.	.	.	.	.	.	.	.	.	.	.	.	.	.	.	.	.	.	.	.	.
SXZ2	.	.	.	.	.	.	.	.	.	.	.	.	.	.	.	.	.	.	.	.	.	.	.	.	.	.	.	.	.	.	.	.	.	.	.	.	.	.	.	.	.	.	.	.	.	.	.	.	.
SXZ3	.	.	.	.	.	.	.	.	.	.	.	.	.	.	.	.	.	.	.	.	.	.	.	.	.	.	.	.	.	.	.	.	.	.	.	.	.	.	.	.	.	.	.	t	.	.	.	.	.
GSW1	.	.	.	.	.	.	.	.	.	.	.	.	.	.	.	.	.	.	.	.	.	g	.	.	.	.	.	.	.	.	.	.	.	.	.	.	.	.	.	.	.	.	.	t	.	.	.	.	.
GSW2	.	.	.	.	.	.	.	.	.	.	.	.	.	.	.	.	.	.	.	.	.	g	.	.	.	.	.	.	.	.	.	.	.	.	.	.	.	.	.	.	.	.	.	t	.	.	.	.	.
SCD1	.	.	.	.	.	.	.	.	.	.	.	.	.	.	.	.	.	.	.	.	.	g	.	.	.	.	.	.	.	.	.	.	.	.	.	.	.	.	.	.	.	.	.	t	.	.	.	.	.
SCD2	.	.	.	.	.	.	.	.	.	.	.	.	.	.	.	.	.	.	.	.	.	g	.	.	.	.	.	.	.	.	.	.	.	.	.	.	.	.	.	.	.	.	.	t	.	.	.	.	.
SCD3	.	.	.	.	.	.	.	.	.	.	.	.	.	.	.	.	.	.	.	.	.	g	.	.	.	.	.	.	.	.	.	.	.	.	.	.	.	.	.	.	.	.	.	t	.	.	.	.	.
SCY1	.	.	.	.	.	.	.	.	.	.	.	.	.	.	.	.	.	.	.	.	.	g	.	.	.	.	.	.	.	.	.	.	.	.	.	.	.	.	.	.	.	.	.	t	.	.	.	.	.
SCY2	.	.	.	.	.	.	.	.	.	.	.	.	.	.	.	.	.	.	.	.	.	g	.	.	.	.	.	.	.	.	.	.	.	.	.	.	.	.	.	.	.	.	.	t	.	.	.	.	.
BJF1	c	g	g	g	g	t	c	a	a	t	g	a	t	t	t	t	a	g	c	t	g	g	a	g	t	t	t	t	a	t	t	a	a	a	a	t	t	a	g	g	g	g	g	a	t	a	t	g	g
BJF2	.	.	.	.	.	.	.	.	.	.	.	.	.	.	.	.	.	.	.	.	.	.	.	.	.	.	.	.	.	.	.	.	.	.	.	.	.	.	.	.	.	.	.	.	.	.	.	.	.
BJF3	.	.	.	.	.	.	.	.	.	.	.	.	.	.	.	.	.	.	.	.	.	.	.	.	.	.	.	.	.	.	.	.	.	.	.	.	.	.	.	.	.	.	.	.	.	.	.	.	.
SYQ1	.	.	.	.	.	.	.	.	.	.	.	.	.	.	.	.	.	.	.	.	.	.	.	.	.	.	.	.	.	.	.	.	.	.	.	.	.	.	.	.	.	.	.	.	.	.	.	.	.
SYQ2	.	.	.	.	.	.	.	.	.	.	.	.	.	.	.	.	.	.	.	.	.	.	.	.	.	.	.	.	.	.	.	.	.	.	.	.	.	.	.	.	.	.	.	.	.	.	.	.	.
SYQ3	.	.	.	.	.	.	.	.	.	.	.	.	.	.	.	.	.	.	.	.	.	.	.	.	.	.	.	.	.	.	.	.	.	.	.	.	.	.	.	.	.	.	.	.	.	.	.	.	.
SXZ1	.	.	.	.	.	.	.	.	.	.	.	.	.	.	.	.	.	.	.	.	.	.	.	.	.	.	.	.	.	.	.	.	.	.	.	.	.	.	.	.	.	.	.	.	.	.	.	.	.
SXZ2	.	.	.	.	.	.	.	.	.	.	a	.	.	.	.	.	.	.	.	.	.	.	.	.	.	.	.	.	.	.	.	.	.	.	.	.	.	.	.	.	.	.	.	.	.	.	.	.	.
SXZ3	.	.	.	.	.	.	.	.	.	.	.	.	.	.	.	.	.	.	.	.	.	.	.	.	.	.	.	.	.	.	.	.	.	.	.	.	.	.	.	.	.	.	.	.	.	.	.	.	.
GSW1	.	.	.	.	.	.	.	.	.	.	.	.	.	.	.	.	.	.	.	.	.	.	.	.	.	.	.	.	.	.	.	.	.	.	.	.	.	.	.	.	.	.	.	.	.	.	c	.	.
GSW2	.	.	.	.	.	.	.	.	.	.	.	.	.	.	.	.	.	.	.	.	.	.	.	.	.	.	.	.	.	.	.	.	.	.	g	.	.	.	.	.	a	.	.	.	.	.	.	.	.
SCD1	.	.	.	.	.	.	.	.	.	.	.	.	.	.	.	.	.	.	.	.	.	.	g	.	.	.	.	.	.	.	.	.	.	.	.	.	.	.	.	.	.	.	.	.	.	.	c	.	.
SCD2	.	.	.	.	.	.	.	.	.	.	.	.	.	.	.	.	.	.	.	.	.	.	.	.	.	.	.	.	.	.	.	.	.	.	.	.	.	.	.	.	.	.	.	.	.	.	c	.	.
SCD3	.	.	.	.	.	.	.	.	.	.	a	.	.	.	.	.	.	.	.	.	.	.	.	.	.	.	.	.	.	.	.	.	.	.	.	.	.	.	.	.	.	.	.	.	.	.	c	.	.
SCY1	.	.	.	.	.	.	.	.	.	.	.	.	.	.	.	.	.	.	.	.	.	.	.	.	.	.	.	.	.	.	.	.	.	.	.	.	.	.	.	.	.	.	.	.	.	.	c	.	.
SCY2	.	.	.	.	.	.	.	.	.	.	.	.	.	.	.	.	.	.	.	.	.	.	.	.	.	.	.	.	.	.	.	.	.	.	.	.	.	.	.	.	.	.	.	.	.	.	c	.	.
BJF1	t	t	t	a	g	t	a	t	t	c	a	a	t	t	t	a	a	t	t	a	t	a	t	t	t	g	a	g	t	a	a	g	a	g	t	t	a	g	a	t	t	a	a	t	t	g	g	g	g
BJF2	.	.	.	.	.	.	.	.	.	.	.	.	.	.	.	.	.	.	.	.	c	.	.	.	.	.	.	.	.	c	.	.	.	.	.	.	.	.	.	.	.	.	.	.	.	.	.	.	.
BJF3	.	.	.	.	.	.	.	.	.	.	.	.	.	.	.	.	.	.	.	.	.	.	.	.	.	.	.	.	.	.	.	.	.	.	.	.	.	.	.	.	.	.	.	.	.	.	.	.	.
SYQ1	.	.	.	.	.	.	.	.	.	.	.	.	.	.	.	.	.	.	.	.	c	.	.	.	.	.	.	.	.	.	.	.	.	.	.	.	.	.	.	.	.	.	.	.	.	.	.	.	.
SYQ2	.	.	.	.	.	.	.	.	.	.	.	.	.	.	.	.	.	.	.	.	.	.	.	.	.	.	.	.	.	.	.	.	.	.	.	.	.	.	.	.	.	.	.	.	.	.	.	.	.
SYQ3	.	.	.	.	.	.	.	.	.	.	.	.	.	.	.	.	.	.	.	.	.	.	.	.	.	.	.	.	.	.	.	.	.	.	.	.	.	.	.	.	.	.	.	.	.	.	.	.	.
SXZ1	.	.	.	.	.	.	.	.	.	.	.	.	.	.	.	.	.	.	.	.	.	.	.	.	.	.	.	.	.	.	.	.	.	.	.	.	.	.	.	.	.	.	.	.	.	.	.	.	.
SXZ2	.	.	.	.	.	.	.	.	.	.	.	.	.	.	.	.	.	.	.	.	.	.	.	.	.	.	.	.	.	.	.	.	.	.	.	.	.	.	.	.	.	.	.	.	.	.	.	.	.
SXZ3	.	.	.	.	.	.	.	.	.	.	.	.	.	.	.	.	.	.	.	.	c	.	.	.	.	.	.	.	.	.	.	.	.	.	.	.	.	.	.	.	.	.	.	.	.	.	.	.	.
GSW1	.	.	.	.	.	.	g	.	.	.	.	.	.	.	.	.	.	.	.	.	.	.	.	.	.	.	.	.	.	.	.	.	.	.	.	.	.	.	.	.	.	.	.	.	.	.	.	t	.
GSW2	.	.	.	.	.	.	g	.	.	.	.	.	.	.	.	.	.	.	.	.	.	.	.	.	.	.	.	.	.	.	.	.	.	.	.	.	.	.	.	.	.	.	.	.	.	.	.	t	.
SCD1	.	.	.	.	.	.	g	.	.	.	.	.	.	.	.	.	.	.	.	.	.	.	.	.	.	.	.	.	.	.	.	.	.	.	.	.	.	.	.	.	.	.	.	.	.	.	.	t	.
SCD2	.	.	.	.	.	.	g	.	.	.	.	.	.	.	.	.	.	.	.	.	.	.	.	.	.	.	.	.	.	.	.	.	.	.	.	.	.	.	.	.	.	.	.	.	.	.	.	t	.
SCD3	.	.	.	.	.	.	g	.	.	.	.	.	.	.	.	.	.	.	.	.	.	.	.	.	.	.	.	.	.	.	.	.	.	.	.	.	.	.	.	.	.	.	.	.	.	.	.	t	.
SCY1	.	.	.	.	.	.	g	.	.	.	.	.	.	.	.	.	.	.	.	.	.	.	.	.	.	.	.	.	.	.	.	.	.	.	.	.	.	.	.	.	.	.	.	.	.	.	.	t	.
SCY2	.	.	.	.	.	.	g	.	.	.	.	.	.	.	.	.	.	.	.	.	.	.	.	.	.	.	.	.	.	.	.	.	.	.	.	.	.	.	.	.	.	.	.	.	.	.	.	t	.
BJF1	a	a	c	t	g	a	t	a	t	a	a	a	g	t	t	a	t	t	a	a	t	c	g	c	t	t	a	t	t	c	t	t	c	c	g	t	a	g	t	a	c	a	t	a	t	a	g	g	a
BJF2	.	.	.	.	.	.	.	.	.	.	.	.	.	.	.	.	.	.	.	.	.	t	.	.	.	.	.	.	.	.	.	.	.	.	.	.	.	.	.	.	.	.	.	.	.	.	.	.	.
BJF3	.	.	.	.	.	.	.	.	.	.	.	.	.	.	.	.	.	.	.	.	.	.	.	.	.	.	.	.	.	.	.	.	.	.	.	.	.	.	.	.	.	.	.	.	.	.	.	.	.
SYQ1	.	.	.	.	.	.	.	.	.	.	.	.	.	.	.	.	.	.	.	.	.	.	.	.	.	.	.	.	.	.	.	.	.	t	.	.	.	.	.	.	.	.	.	.	.	.	.	.	.
SYQ2	.	.	.	.	.	.	.	.	.	.	.	.	.	.	.	.	.	.	.	.	.	.	.	.	.	.	.	.	.	.	.	.	.	.	.	.	.	.	.	.	.	.	.	.	.	.	.	.	.
SYQ3	.	.	.	.	.	.	.	.	.	.	.	.	.	.	.	.	.	.	.	.	.	.	.	.	.	.	.	.	.	.	.	.	.	.	.	.	.	.	.	.	.	.	.	.	.	.	.	.	.
SXZ1	.	.	.	.	.	.	.	.	.	.	.	.	.	.	.	.	.	.	.	.	.	.	.	.	.	.	.	.	.	.	.	.	.	t	.	.	.	.	.	.	.	.	.	.	.	.	.	.	.
SXZ2	.	.	.	.	.	.	.	.	.	.	.	.	.	.	.	.	.	.	.	.	.	.	.	.	.	.	.	.	.	.	.	.	.	.	.	.	g	.	.	.	.	.	.	.	.	.	.	.	.
SXZ3	.	.	.	.	.	.	.	.	.	.	.	.	.	.	.	.	.	.	.	.	.	.	.	.	.	.	.	.	.	.	.	.	.	.	.	.	.	.	.	.	.	.	.	.	.	.	.	.	.
GSW1	g	.	.	.	.	.	.	.	.	.	.	.	a	.	.	.	.	.	.	.	.	t	.	.	.	.	.	.	.	.	.	.	.	a	.	.	t	.	.	g	.	.	.	.	.	.	.	.	.
GSW2	g	.	.	.	.	.	.	.	.	.	.	.	a	.	.	.	.	.	.	.	.	t	.	.	.	.	.	.	.	.	.	.	.	a	.	.	t	.	.	g	.	.	.	.	.	.	.	.	.
SCD1	g	.	.	.	.	.	.	.	.	.	.	.	a	.	.	.	.	.	.	.	.	t	.	.	.	.	.	.	.	.	.	.	.	a	.	.	t	.	.	g	.	.	.	.	.	.	.	.	.
SCD2	g	.	.	.	.	.	.	.	.	.	.	.	a	.	.	.	.	.	.	.	.	t	.	.	.	.	.	.	.	.	.	.	.	a	.	.	t	.	.	g	.	.	.	.	.	.	.	.	.
SCD3	g	.	.	.	.	.	.	.	.	.	.	.	a	.	.	.	.	.	.	.	.	t	.	.	.	.	.	.	.	.	.	.	.	a	.	.	t	.	.	g	.	.	.	.	.	.	.	.	.
SCY1	g	.	.	.	.	.	.	.	.	.	.	.	a	.	.	.	.	.	.	.	.	t	.	.	.	.	.	.	.	.	.	.	.	a	.	.	t	.	.	g	.	.	.	.	.	.	.	.	.
SCY2	g	.	.	.	.	.	.	.	.	.	.	.	a	.	.	.	.	.	.	.	.	t	.	.	.	.	.	.	.	.	.	.	.	a	.	.	t	.	.	g	.	.	.	.	.	.	.	.	.
BJF1	a	t	t	g	a	g	g	g	t	a	t	t	c	t	g	g	a	g	c	t	t	a	t	g	g	t	t	t	a	a	t	a	a	t	t	g	c	t	c	a	t	g	g	t	t	t	a	t	g
BJF2	.	.	.	.	.	.	.	a	.	.	.	.	.	.	.	.	g	.	.	.	.	.	.	.	.	.	.	.	.	.	.	.	.	.	.	.	.	.	.	.	.	.	.	.	.	.	.	.	.
BJF3	.	.	.	.	.	.	.	.	.	.	.	.	.	.	.	.	.	.	.	.	.	.	.	.	.	.	.	.	.	.	.	.	.	.	.	.	.	.	.	.	.	.	.	.	.	.	.	.	.
SYQ1	.	.	.	.	.	.	.	.	.	.	.	.	.	.	.	.	.	.	.	.	.	.	.	.	.	.	.	.	.	.	.	.	.	.	.	.	.	.	.	.	.	.	.	.	c	.	.	.	.
SYQ2	.	.	.	.	.	.	.	.	.	.	.	.	.	.	.	.	.	.	.	.	.	.	.	.	.	.	.	.	.	.	.	.	.	.	.	.	.	.	.	.	.	.	.	.	.	.	.	.	.
SYQ3	.	.	.	.	.	.	.	.	.	.	.	.	.	.	.	.	.	.	.	.	.	.	.	.	.	.	.	.	.	.	.	.	.	.	.	.	.	.	.	.	.	.	.	.	.	.	.	.	.
SXZ1	.	.	.	.	.	.	.	.	.	.	.	.	.	.	.	.	.	.	.	.	.	.	.	.	.	.	.	.	.	.	.	.	.	.	.	.	.	.	.	.	.	.	.	.	.	.	.	.	.
SXZ2	.	.	.	.	g	.	.	.	.	.	.	.	.	.	.	.	.	.	.	.	.	.	.	.	.	.	.	.	.	.	.	.	.	.	.	.	.	.	.	.	.	.	.	.	.	.	.	.	.
SXZ3	.	.	.	.	.	.	.	.	.	.	.	.	.	.	.	.	.	.	.	.	.	.	.	.	.	.	.	.	.	.	.	.	.	.	.	.	.	.	.	.	.	.	.	.	c	.	.	.	.
GSW1	.	.	.	.	g	.	.	.	.	.	.	.	.	.	.	.	g	.	.	.	.	.	.	.	.	.	.	.	.	.	.	g	.	.	.	.	.	.	.	.	.	.	.	.	.	.	.	.	.
GSW2	.	.	.	.	g	.	.	.	.	.	.	.	.	.	.	.	g	.	.	.	.	.	.	.	.	.	.	.	.	.	.	g	.	.	.	.	.	.	.	.	.	.	.	.	.	.	.	.	.
SCD1	.	.	.	.	g	.	.	.	.	.	.	.	.	.	.	.	g	.	.	.	.	.	.	.	.	.	.	.	.	.	.	g	.	.	.	.	.	.	.	.	.	.	.	.	.	.	.	.	.
SCD2	.	.	.	.	g	.	.	.	.	.	.	.	.	.	.	.	g	.	.	.	.	.	.	.	.	.	.	.	.	.	.	g	.	.	.	.	.	.	.	.	.	.	.	.	.	.	.	.	.
SCD3	.	.	.	.	g	.	.	.	.	.	.	.	.	.	.	.	g	.	.	.	.	.	.	.	.	.	.	.	.	.	.	g	.	.	.	.	.	.	.	.	.	.	.	.	.	.	.	.	.
SCY1	.	.	.	.	g	.	.	.	.	.	.	.	.	.	.	.	g	.	.	.	.	.	.	.	.	.	.	.	.	.	.	g	.	.	.	.	.	.	.	.	.	.	.	.	.	.	.	.	.
SCY2	.	.	.	.	g	.	.	.	.	.	.	.	.	.	.	.	g	.	.	.	.	.	.	.	.	.	.	.	.	.	.	g	.	.	.	.	.	.	.	.	.	.	.	.	.	.	.	.	.
BJF1	g	t	t	t	a	t	g	a	a	c	g	t	t	c	t	a	g	t	a	g	a	c	g	a	a	g	a	t	t	a	t	t	a	a	t	t	a	a	t	c	g	a	g	g	t	t	t	a	a
BJF2	.	.	.	.	.	.	.	.	.	.	.	.	.	.	.	.	.	.	.	.	.	.	.	.	.	.	.	.	.	.	.	.	.	.	.	.	.	.	.	.	.	.	.	.	.	.	.	.	.
BJF3	.	.	.	.	.	.	.	.	.	.	.	.	.	.	.	.	.	.	.	.	.	.	.	.	.	.	.	.	.	.	.	.	.	.	.	.	.	.	.	.	.	.	.	.	.	.	.	.	.
SYQ1	.	.	.	.	.	.	.	.	g	.	.	.	.	.	.	.	.	.	.	.	.	.	.	.	.	.	.	.	.	.	.	.	.	.	.	.	.	.	.	.	.	.	.	.	.	.	.	.	.
SYQ2	.	.	.	.	.	.	.	.	.	.	.	.	.	.	.	.	.	.	.	.	.	.	.	.	.	.	.	.	.	.	.	.	.	.	.	.	.	.	.	.	.	.	.	.	.	.	.	.	.
SYQ3	.	.	.	.	.	.	.	.	.	.	.	.	.	.	.	.	.	.	.	.	.	.	.	.	.	.	.	.	.	.	.	.	.	.	.	.	.	.	.	.	.	.	.	.	.	.	.	.	.
SXZ1	.	.	.	.	.	.	.	.	.	.	.	.	.	.	.	.	.	.	.	.	.	.	.	.	.	.	.	.	.	.	.	.	.	.	.	.	.	.	.	.	.	.	.	.	.	.	.	.	.
SXZ2	.	.	.	.	.	.	.	.	.	.	.	.	.	.	.	.	.	.	.	.	.	.	.	.	.	.	.	.	.	.	.	.	.	.	.	.	.	.	.	.	.	.	.	.	.	.	.	.	.
SXZ3	.	.	.	.	.	.	.	.	.	.	.	.	.	.	.	.	.	.	.	.	.	.	.	.	.	.	.	.	.	.	.	.	.	.	.	.	.	.	.	.	.	.	.	.	.	.	.	.	.
GSW1	.	.	.	.	.	.	.	.	g	.	.	.	.	.	.	.	.	a	.	.	t	.	.	.	.	.	t	.	.	g	.	.	.	.	.	.	.	.	.	.	.	.	.	.	.	.	.	.	.
GSW2	.	.	.	.	.	.	.	.	g	.	.	.	.	.	.	.	.	a	.	.	t	.	.	.	.	.	t	.	.	g	.	.	.	.	.	.	.	.	.	.	.	.	.	.	.	.	.	.	.
SCD1	.	.	.	.	.	.	.	.	g	.	.	.	.	.	.	.	.	a	.	.	t	.	.	.	.	.	t	.	.	g	.	.	.	.	.	.	.	.	.	.	.	.	.	.	.	.	.	.	.
SCD2	.	.	.	.	.	.	.	.	g	.	.	.	.	.	.	.	.	a	.	.	t	.	.	.	.	.	t	.	.	g	.	.	.	.	.	.	.	.	.	.	.	.	.	.	.	.	.	.	.
SCD3	.	.	.	.	.	.	.	.	g	.	.	.	.	.	.	.	.	a	.	.	t	.	.	.	.	.	t	.	.	g	.	.	.	.	.	.	.	.	.	.	.	.	.	.	.	.	.	.	.
SCY1	.	.	.	.	.	.	.	.	g	.	.	.	.	.	.	.	.	a	.	.	t	.	.	.	.	.	t	.	.	g	.	.	.	.	.	.	.	.	.	.	.	.	.	.	.	.	.	.	.
SCY2	.	.	.	.	.	.	.	.	g	.	.	.	.	.	.	.	.	a	.	.	t	.	.	.	.	.	t	.	.	g	.	.	.	.	.	.	.	.	.	.	.	.	.	.	.	.	.	.	.
BJF1	a	t	t	t	t	t	a	t	t	a	a	g	a	g	c	a	a	t	a	a	a	t	a	t	g	g	c	a	g	c	t	c	c	t	c	c	t	t	c	t	t	t	a	a	a	t	t	t	a
BJF2	.	.	.	.	.	.	.	.	.	.	.	.	.	.	.	.	.	.	.	.	.	.	.	.	a	.	.	.	.	.	.	.	.	.	.	.	.	.	.	.	.	.	.	.	.	.	.	.	.
BJF3	.	.	.	.	.	.	.	.	.	.	.	.	.	.	.	.	.	.	.	.	.	.	.	.	.	.	.	.	.	.	.	.	.	.	.	.	.	.	.	.	.	.	.	.	.	.	.	.	.
SYQ1	.	.	.	.	.	.	.	.	.	.	.	.	.	.	.	.	.	.	.	.	.	.	.	.	.	.	.	.	.	.	.	.	.	.	.	.	.	.	.	.	.	.	.	.	.	.	.	.	.
SYQ2	.	.	.	.	.	.	.	.	.	.	.	.	.	.	.	.	.	.	.	.	.	.	.	.	.	.	.	.	.	.	.	.	.	.	.	.	.	.	.	.	.	.	.	.	.	.	.	.	.
SYQ3	.	.	.	.	.	.	.	.	.	.	.	.	.	.	.	.	.	.	.	.	.	.	.	.	.	.	.	.	.	.	.	.	.	.	.	.	.	.	.	.	.	.	.	.	.	.	.	.	.
SXZ1	.	.	.	.	.	.	.	.	.	.	.	.	.	.	.	.	.	.	.	.	.	.	.	.	.	.	.	.	.	.	.	.	.	.	.	.	.	.	.	.	.	.	.	.	.	.	.	.	.
SXZ2	.	.	.	.	.	.	.	.	.	.	.	.	.	.	.	.	.	.	.	.	.	.	.	.	.	.	.	.	.	.	.	.	.	.	.	.	.	.	.	.	.	.	.	.	.	.	.	.	.
SXZ3	.	.	.	.	.	.	.	.	.	.	.	.	.	.	.	.	.	.	.	.	.	.	.	.	.	.	.	.	.	.	.	.	.	.	.	.	.	.	.	.	.	.	.	.	.	.	.	.	.
GSW1	.	.	.	.	.	.	.	.	.	.	.	.	t	.	.	.	.	.	.	.	.	.	.	.	a	.	.	t	.	.	.	.	.	.	.	.	.	.	.	.	.	.	.	.	.	.	.	.	.
GSW2	.	.	.	.	.	.	.	.	.	.	.	.	t	.	.	.	.	.	.	.	.	.	.	.	a	.	.	t	.	.	.	.	.	.	.	.	.	.	.	.	.	.	.	.	.	.	.	.	.
SCD1	.	.	.	.	.	.	.	.	.	.	.	.	t	.	.	.	.	.	.	.	.	.	.	.	a	.	.	t	.	.	.	.	.	.	.	.	.	.	.	.	.	.	.	.	.	.	.	.	.
SCD2	.	.	.	.	.	.	.	.	.	.	.	.	t	.	.	.	.	.	.	.	.	.	.	.	a	.	.	t	.	.	.	.	.	.	.	.	.	.	.	.	.	.	.	.	.	.	.	.	.
SCD3	.	.	.	.	.	.	.	.	.	.	.	.	t	.	.	.	.	.	.	.	.	.	.	.	a	.	.	t	.	.	.	.	.	.	.	.	.	.	.	.	.	.	.	.	.	.	.	.	.
SCY1	.	.	.	.	.	.	.	.	.	.	.	.	t	.	.	.	.	.	.	.	.	.	.	.	a	.	.	t	.	.	.	.	.	.	.	.	.	.	.	.	.	.	.	.	.	.	.	.	.
SCY2	.	.	.	.	.	.	.	.	.	.	.	.	t	.	.	.	.	.	.	.	.	.	.	.	a	.	.	t	.	.	.	.	.	.	.	.	.	.	.	.	.	.	.	.	.	.	.	.	.
BJF1	t	t	g	g	t	t	g	a	t	c	t	t	g	a	t	t	a	a	g	a	a	t	g	t	t	a	a	t	a	t	t	a	t	t	t	t	t	t	a	t	t	t	c	t	t	t	t	t	t
BJF2	.	.	.	.	.	.	.	.	.	.	.	.	.	.	.	.	.	.	.	.	.	.	.	.	.	.	.	.	.	.	.	.	.	.	.	.	.	.	.	.	.	.	.	.	.	.	.	.	.
BJF3	.	.	.	.	.	.	.	.	.	.	.	.	.	.	.	.	.	.	.	.	.	.	.	.	.	.	.	.	.	.	.	.	.	.	.	.	.	.	.	.	.	.	.	.	.	.	.	.	.
SYQ1	.	.	.	.	c	.	.	.	.	.	.	.	.	.	.	.	.	.	.	.	.	.	.	.	.	.	.	.	.	.	.	.	.	.	.	.	.	.	.	.	.	.	.	.	.	.	.	.	.
SYQ2	.	.	.	.	.	.	.	.	.	.	.	.	.	.	.	.	.	.	.	.	.	.	.	.	.	.	.	.	.	.	.	.	.	.	.	.	.	.	.	.	.	.	.	.	.	.	.	.	.
SYQ3	.	.	.	.	.	.	.	.	.	.	.	.	.	.	.	.	.	.	.	.	.	.	.	.	.	.	.	.	.	.	.	.	.	.	.	.	.	.	.	.	.	.	.	.	.	.	.	.	.
SXZ1	.	.	.	.	.	.	.	.	.	.	.	.	.	.	.	.	.	.	.	.	.	.	.	.	.	.	.	.	.	.	.	.	.	.	.	.	.	.	.	.	.	.	.	.	.	.	.	.	.
SXZ2	.	.	.	.	.	.	.	.	.	.	.	.	.	.	.	.	.	.	.	.	.	.	.	.	.	.	.	.	.	.	.	.	.	.	.	.	.	.	.	.	.	.	.	.	.	.	.	.	.
SXZ3	.	.	.	.	c	.	.	.	.	.	.	.	.	.	.	.	.	.	.	.	.	.	a	.	.	.	.	.	.	.	.	.	.	.	.	.	.	.	.	.	.	.	.	.	.	.	.	.	.
GSW1	.	g	.	.	.	.	.	.	.	.	.	.	.	.	.	.	.	.	.	.	.	.	.	.	.	.	.	.	.	.	.	.	.	.	.	.	.	.	.	.	.	.	.	.	.	.	.	.	.
GSW2	.	g	.	.	.	.	.	.	.	.	.	.	.	.	.	.	.	.	.	.	.	.	.	.	.	.	.	.	.	.	.	.	.	.	.	.	.	.	.	.	.	.	.	.	.	.	.	.	.
SCD1	.	g	.	.	.	.	.	.	.	.	.	.	.	.	.	.	.	.	.	.	.	.	.	.	.	.	.	.	.	.	.	.	.	.	.	.	.	.	.	.	.	.	.	.	.	.	.	.	.
SCD2	.	g	.	.	.	.	.	.	.	.	.	.	.	.	.	.	.	.	.	.	.	.	.	.	.	.	.	.	.	.	.	.	.	.	.	.	.	.	.	.	.	.	.	.	.	.	.	.	.
SCD3	.	g	.	.	.	.	.	.	.	.	.	.	.	.	.	.	.	.	.	.	.	.	.	.	.	.	.	.	.	.	.	.	.	.	.	.	.	.	.	.	.	.	.	.	.	.	.	.	.
SCY1	.	g	.	.	.	.	.	.	.	.	.	.	.	.	.	.	.	.	.	.	.	.	.	.	.	.	.	.	.	.	.	.	.	.	.	.	.	.	.	.	.	.	.	.	.	.	.	.	.
SCY2	.	g	.	.	.	.	.	.	.	.	.	.	.	.	.	.	.	.	.	.	.	.	.	.	.	.	.	.	.	.	.	.	.	.	.	.	.	.	.	.	.	.	.	.	.	.	.	.	.
BJF1	t	a	t	a	g	t	c	a	a	c	a	t	g	g	a	a	a	a	t	t	t	a	t	t	t	t	a	t	a	t	t	a	t	g	g	a	t	t	g	a	t	t	t	c	t	g	g	a	g
BJF2	.	.	.	.	.	c	.	.	.	.	.	.	.	.	.	.	g	.	.	.	.	.	.	.	.	.	.	.	.	.	.	.	.	.	.	.	.	.	.	.	.	.	.	.	.	.	.	.	.
BJF3	.	.	.	.	.	.	.	.	.	.	.	.	.	.	.	.	.	.	.	.	.	.	.	.	.	.	.	.	.	.	.	.	.	.	.	.	.	.	.	.	.	.	.	.	.	.	.	.	.
SYQ1	.	.	.	.	.	.	.	.	.	.	.	.	.	.	.	.	.	.	.	.	.	.	.	.	.	.	.	.	.	.	.	.	.	.	.	g	c	.	.	.	.	.	.	.	.	.	.	c	.
SYQ2	.	.	.	.	.	.	.	.	.	.	.	.	.	.	.	.	.	.	.	.	.	.	.	.	.	.	.	.	.	.	.	.	.	.	.	.	.	.	.	.	.	.	.	.	.	.	.	.	.
SYQ3	.	.	.	.	.	.	.	.	.	.	.	.	.	.	.	.	.	.	.	.	.	.	.	.	.	.	.	.	.	.	.	.	.	.	.	.	.	.	.	.	.	.	.	.	.	.	.	.	.
SXZ1	.	.	.	.	.	.	.	.	.	.	.	.	.	.	.	.	.	.	.	.	.	.	.	.	.	.	.	.	.	.	.	.	.	.	.	.	c	.	.	.	.	.	.	.	.	.	.	.	.
SXZ2	.	.	.	.	.	.	.	.	.	.	.	.	.	.	.	.	.	.	.	.	.	.	.	.	.	.	.	.	.	.	.	.	.	.	.	.	c	.	.	.	.	.	.	.	.	.	.	.	.
SXZ3	.	.	.	.	.	c	.	.	.	.	.	.	.	.	.	.	.	.	.	.	.	.	.	.	.	.	.	.	.	.	.	.	.	.	.	.	c	.	.	.	.	.	.	.	.	.	.	c	.
GSW1	.	.	.	.	.	.	.	.	.	.	.	.	.	.	.	.	.	.	.	.	.	.	.	.	.	.	.	.	.	.	.	.	.	.	.	.	.	.	.	.	.	.	.	.	.	.	.	.	.
GSW2	.	.	.	.	.	.	.	.	.	.	.	.	.	.	.	.	.	.	.	.	.	.	.	.	.	.	.	.	.	.	.	.	.	.	.	.	.	.	.	.	.	.	.	.	.	.	.	.	.
SCD1	.	.	.	.	.	.	.	.	.	.	.	.	.	.	.	.	.	.	.	.	.	.	.	.	.	.	.	.	.	.	.	.	.	.	.	.	.	.	.	.	.	.	.	.	.	.	.	.	.
SCD2	.	.	.	.	.	.	.	.	.	.	.	.	.	.	.	.	.	.	.	.	.	.	.	.	.	.	.	.	.	.	.	.	.	.	.	.	.	.	.	.	.	.	.	.	.	.	.	.	.
SCD3	.	.	.	.	.	.	.	.	.	.	.	.	.	.	.	.	.	.	.	.	.	.	.	.	.	.	.	.	.	.	.	.	.	.	.	.	.	.	.	.	.	.	.	.	.	.	.	.	.
SCY1	.	.	.	.	.	.	.	.	.	.	.	.	.	.	.	.	.	.	.	.	.	.	.	.	.	.	.	.	.	.	.	.	.	.	.	.	.	.	.	.	.	.	.	.	.	.	.	.	.
SCY2	.	.	.	.	.	.	.	.	.	.	.	.	.	.	.	.	.	.	.	.	.	.	.	.	.	.	.	.	.	.	.	.	.	.	.	.	.	.	.	.	.	.	.	.	.	.	.	.	.
BJF1	t	t	g	a	t	t	a	c	c	t	c	t	a	a	a	t	t	t	a	t	t	a	a	t	g	t	t	t	a	a	g	g	t	t	g	a	t	t	a	t	t	t	t	t	t	t	t	t	a
BJF2	.	.	.	.	.	.	.	.	.	.	t	.	.	.	.	.	.	.	.	.	.	.	.	.	.	.	.	.	.	.	.	.	.	.	.	.	.	.	.	.	.	.	.	.	.	.	.	.	.
BJF3	.	.	.	.	.	.	.	.	.	.	.	.	.	.	.	.	.	.	.	.	.	.	.	.	.	.	.	.	.	.	.	.	.	.	.	.	.	.	.	.	.	.	.	.	.	.	.	.	.
SYQ1	.	.	.	.	.	.	.	.	.	.	t	.	.	.	.	.	.	.	.	.	.	.	.	.	.	.	.	.	.	.	.	.	.	.	.	.	.	.	.	.	.	.	.	.	.	.	.	.	.
SYQ2	.	.	.	.	.	.	.	.	.	.	.	.	.	.	.	.	.	.	.	.	.	.	.	.	.	.	.	.	.	.	.	.	.	.	.	.	.	.	.	.	.	.	.	.	.	.	.	.	.
SYQ3	.	.	.	.	.	.	.	.	.	.	.	.	.	.	.	.	.	.	.	.	.	.	.	.	a	.	.	.	.	.	.	.	.	.	.	.	.	.	.	.	.	.	.	.	.	.	.	.	.
SXZ1	.	.	.	.	.	.	.	.	.	.	.	.	.	.	.	.	.	.	.	.	.	.	.	.	.	.	.	.	.	.	.	.	.	.	.	.	.	.	.	.	.	.	.	.	.	.	.	.	.
SXZ2	.	.	.	.	.	.	.	.	.	.	.	.	.	.	.	.	.	.	.	.	.	.	.	.	.	.	.	.	.	.	.	.	.	.	.	.	.	.	.	.	.	.	.	.	.	.	.	.	.
SXZ3	.	.	.	.	.	.	.	.	.	.	t	.	.	.	.	.	.	.	.	.	.	.	.	.	.	.	.	.	.	.	.	.	.	.	.	.	.	.	.	.	.	.	.	.	.	.	.	.	.
GSW1	.	.	.	.	.	.	.	.	.	.	t	.	.	.	.	.	.	.	.	.	.	.	.	.	.	.	.	.	.	.	.	.	.	.	.	.	c	.	.	.	.	.	.	.	.	.	.	.	.
GSW2	.	.	.	.	.	.	.	.	.	.	t	.	.	.	.	.	.	.	.	.	.	.	.	.	.	.	.	.	.	.	.	.	.	.	.	.	.	.	.	.	.	.	.	.	.	.	.	.	.
SCD1	.	.	.	.	.	.	.	.	.	.	t	.	.	.	.	.	.	.	.	.	.	.	.	.	.	.	.	.	.	.	.	.	.	.	.	.	c	.	.	.	.	.	.	.	.	.	.	.	.
SCD2	.	.	.	.	.	.	.	.	.	.	t	.	.	.	.	.	.	.	.	.	.	.	.	.	.	.	.	.	.	.	.	.	.	.	.	.	c	.	.	.	.	.	.	.	.	.	.	.	.
SCD3	.	.	.	.	.	.	.	.	.	.	t	.	.	.	.	.	.	.	.	.	.	.	.	.	.	.	.	.	.	.	.	.	.	.	.	.	.	.	.	.	.	.	.	.	.	.	.	.	.
SCY1	.	.	.	.	.	.	.	.	.	.	t	.	.	.	.	.	.	.	.	.	.	.	.	.	.	.	.	.	.	.	.	.	.	.	.	.	.	.	.	.	.	.	.	.	.	.	.	.	.
SCY2	.	.	.	.	.	.	.	.	.	.	t	.	.	.	.	.	.	.	.	.	.	.	.	.	.	.	.	.	.	.	.	.	.	.	.	.	c	.	.	.	.	.	.	.	.	.	.	.	.
[truncated: 31 more columns]

[truncated: 3 more sheets: NAD4L, NAD5, NAD6]
