# Supplementary material for: Establishment of Real-Time PCR Method to Differentiate Phlebotomus sichuanensis (Diptera, Psychodidae) from P. chinensis s.s. Based on Whole Mitochondrial Genome Analysis
Source: Life (Basel). 2024 Dec 5;14(12):1610. doi: 10.3390/life14121610 (PMC11676697; doi:10.3390/life14121610)
Supplement: Supplementary file 1 [file life-14-01610-s001.zip › Supplementary File 6.xls]

## Sheet: MatrixOutput
	BJF1	BJF2	BJF3	SYQ1	SYQ2	SYQ3	SXZ1	SXZ2	SXZ3	GSW1	GSW2	SCD1	SCD2	SCD3	SCY1	SCY2
BJF1
BJF2	0.0176896
BJF3	0.000804074	0.0176896
SYQ1	0.0117037	0.0182257	0.0116144
SYQ2	0.000625391	0.0174216	0.000714732	0.011257
SYQ3	0.0010721	0.0181363	0.00116144	0.0117037	0.000982757
SXZ1	0.00562852	0.0184044	0.00571786	0.0127758	0.00553918	0.0058072
SXZ2	0.00491379	0.0190298	0.00482444	0.0127758	0.00482444	0.00527115	0.00714732
SXZ3	0.0108997	0.0175109	0.010989	0.00875547	0.010453	0.0110784	0.0124185	0.0121505
GSW1	0.465023	0.464755	0.465201	0.464397	0.465023	0.465201	0.466363	0.465201	0.465023
GSW2	0.464844	0.464576	0.465023	0.464576	0.464844	0.465023	0.466006	0.465291	0.464933	0.00553918
SCD1	0.464665	0.464487	0.464844	0.464397	0.464665	0.464844	0.465738	0.465023	0.464755	0.00428839	0.00518181
SCD2	0.464219	0.464129	0.464397	0.463951	0.464219	0.464397	0.465559	0.464576	0.464397	0.00393103	0.00500313	0.00393103
SCD3	0.464487	0.464397	0.464665	0.464219	0.464487	0.464665	0.465827	0.465023	0.464665	0.00384169	0.00455642	0.00330564	0.00330564
SCY1	0.464665	0.464219	0.464844	0.464308	0.464665	0.464844	0.465559	0.465023	0.464665	0.00410971	0.00464576	0.00375235	0.00393103	0.00241222
SCY2	0.465112	0.464844	0.465291	0.464487	0.465112	0.465291	0.466452	0.465291	0.465112	0.000536049	0.00518181	0.00393103	0.00357366	0.00348432	0.00357366
