# Supplementary material for: Establishment of Real-Time PCR Method to Differentiate Phlebotomus sichuanensis (Diptera, Psychodidae) from P. chinensis s.s. Based on Whole Mitochondrial Genome Analysis
Source: Life (Basel). 2024 Dec 5;14(12):1610. doi: 10.3390/life14121610 (PMC11676697; doi:10.3390/life14121610)
Supplement: Supplementary file 1 [file life-14-01610-s001.zip › Supplementary File 7.xls]

## Sheet: Sheet1
Species	ID	P. chinensis s.s. specific primer	average Ct value	P. sichuanensis specific primer	average Ct value
P. sichuanensis	SCY01	35.76	35.38	24.88	18.63
	SCY02	35.47		22.71
	SCY03	35.37		18.3
	SCY04	36.19		18.55
	SCY05	35.28		19.11
	SCY06	36.69		18.29
	SCY07	35.24		23.88
	SCY08	36.46		18.29
	SCY09	37.53		16.3
	SCY10	35.63		14.48
	SCY11	32.88		17.87
	SCY12	-		18.39
	SCY13	-		15.34
	SCY14	-		18.65
	SCY15	-		14.4
	SCY16	36.46		25.61
	SCY17	33.99		19.58
	SCY18	-		17.55
	SCY19	-		14.52
	SCD01	-		24.83
	SCD02	-		18.71
	GSW01	-		24.97
	GSW02	-		20.08
	GSW03	-		20.29
	GSW04	-		27.12
	GSW05	-		25.21
	GSW06	-		20.71
	GSW07	-		22.3
	GSW08	-		15.94
	GSW09	-		14.51
	GSW10	32.38		14.22
	GSW11	-		17.14
	GSW12	-		13.87
	GSW13	-		13.68
	GSW14	-		14.86
	GSW15	-		13.74
	GSW16	-		14.25
	GSW17	-		14.9
P.chinensis s.s.	SYQ01	25.88	20.42	-	33.13
	SYQ02	19.2		36.84
	SYQ03	23.99		-
	SYQ04	23.58		-
	SYQ05	23.74		-
	SYQ06	21.33		-
	SYQ07	23.39		-
	SYQ08	18.85		-
	SYQ09	21.46		-
	SYQ10	21.9		-
	SYQ11	16.37		-
	SYQ12	18.51		31.58
	SYQ13	17.58		31.98
	SYQ14	23.16		34.26
	SYQ15	23.57		32.88
	SYQ16	25.47		30.98
	SYQ17	19.24		33.76
	SYQ18	22.58		32.85
	SYQ19	21.59		34.41
	SYQ20	19.32		36.54
	SYQ21	23.25		31.53
	BJF01	23.23		-
	BJF02	19.21		-
	BJF03	18.21		-
	BJF04	17.52		35.7
	BJF05	17.75		-
	SXZ01	17.52		-
	SXZ02	16.41		37.76
	SXZ03	18.22		37.6
	SXZ04	15.99		37.56
	SXZ05	18.73		30.27
	SXZ06	18.72		30.78
	SXZ07	18.56		30.25
	SXZ08	21.5		31.24
	SXZ09	17.93		31.6
	SXZ10	22.5		30.81
	SXZ11	21.76		30.61
	SXZ12	18.27		30.22
P. wui	WS01	35.5	36.15	-	37.36
	WS02	37.14		37.36
	WS03	-		-
	WS04	35.82		-
	WS05	-		-
P. longiductus	CG01	-	33.93	-	36.46
	CG02	-		37.91
	CG03	-		36.78
	CG04	33.92		36.2
	CG05	33.94		34.93
P. alexandri	YL01	34.78	34.71	-	-
	YL02	-		-
	YL03	-		-
	YL04	34.91		-
	YL05	34.45		-
P. sichuanensis(SCY,SCD,GSW)
P. chinensis s.s.(SYQ,BJF,SXZ)
P. wui(WS)
P. longiductus(CG)
P. alexandri(YL)
